# Supplementary material for: Kinetochore-bound Mps1 regulates kinetochore–microtubule attachments via Ndc80 phosphorylation
Source: J Cell Biol. 2021 Oct 14;220(12):e202106130. doi: 10.1083/jcb.202106130 (PMC8641409; doi:10.1083/jcb.202106130)
Supplement: Table S5 — shows rupture force values, Kaplan–Meier estimates, numbers of trials that reached load limit without rupture, and other statistics. [file JCB_202106130_TableS5.xls]

## Sheet: Figure 1 Data
Wild Type untreated										Wild Type ADP-treated										Wild Type ATP-treated										Wild Type ATP- & Phosphatase-treated										Supplemental Data (Figure S1) ↓↓↓↓	Wild Type MnCl2-treated
					Survival Probability		95% Confidence Interval								Survival Probability		95% Confidence Interval								Survival Probability		95% Confidence Interval								Survival Probability		95% Confidence Interval									Survival Probability		95% Confidence Interval
	Time after sealing slide (min)	Force (pN)			Force (pN)	Probability	-	+			Time after sealing slide (min)	Force (pN)			Force (pN)	Probability	-	+			Time after sealing slide (min)	Force (pN)			Force (pN)	Probability	-	+			Time after sealing slide (min)	Force (pN)			Force (pN)	Probability	-	+				Time after sealing slide (min)	Force (pN)			Force (pN)	Probability	-	+
Experiment #1	7	20.36	# that reached trap load limit	18	0	1	1	1		Experiment #1	13	5.04	# that reached trap load limit	10	0	1	1	1		Experiment #1	8	3.35	# that reached trap load limit	2	0	1	1	1		Experiment #1	10	3.44	# that reached trap load limit	1	0	1	1	1			Experiment #1	9	23.28	# that reached trap load limit	6	0	1	1	1
	10	14.92	# Ruptures	138	1.63	1	1	1			15	12.2	# Ruptures	100	2.34	1	1	1			10	15.89	# Ruptures	116	1.62	1	1	1			11	10.62	# Ruptures	68	2.52	1	1	1				12	7.96	# Ruptures	31	4.54	1	1	1
	12	3.91			1.63	0.99359	0.981066	1			16	6.28			2.34	0.990909	0.973172	1			12	2.79			1.62	0.991525	0.974986	1			12	5.28			2.52	0.985507	0.957309	1				15	5.12			4.54	0.972973	0.920722	1
	13	7.62	Median Force	9.83 pN	1.88	0.987179	0.969526	1			19	11.88	Median Force	8.66 pN	2.51	0.981818	0.95685	1			13	2.98	Median Force	5.31 pN	1.68	0.983051	0.959761	1			15	7.53	Median Force	7.53 pN	2.92	0.971014	0.93143	1				15	16.87	Median Force	8.57 pN	4.56	0.945946	0.873085	1
	15	5.95			2.48	0.980769	0.959218	1			21	18.12			2.57	0.972727	0.94229	1			15	7.62			1.9	0.974576	0.946175	1			20	10.64			3	0.956522	0.908404	1				17	19.96			4.58	0.918919	0.830967	1
	16	6.66			2.72	0.974359	0.949555	0.999162			22	5.36			2.83	0.963636	0.928655	0.998618			16	8.49			1.91	0.966102	0.93345	0.998754			21	5.23			3.44	0.942029	0.88689	0.997168				20	8.57			4.86	0.891892	0.791838	0.991945
	20	11.89			3.2	0.967949	0.940309	0.995589			24	7.73			2.99	0.954545	0.91562	0.993471			17	5.34			1.97	0.957627	0.921282	0.993973			34	6.45			3.67	0.927536	0.866365	0.988708				21	7.24			4.97	0.864865	0.75471	0.97502
	22	7.2			3.7	0.961538	0.931361	0.991716			25	8.38			3.34	0.945455	0.903017	0.987892			18	8.45			2.01	0.949153	0.909515	0.98879			25	7.01			3.74	0.913043	0.846559	0.979528				22	7.47			5.08	0.837838	0.719069	0.956607
	22	12.8			3.8	0.955128	0.922642	0.987615			27	13.68			3.38	0.936364	0.890747	0.981981			21	13.57			2.09	0.940678	0.898056	0.9833			26	13.1			4.03	0.898551	0.827311	0.96979				23	7.39			5.12	0.810811	0.684612	0.93701
	24	7.29			3.9	0.948718	0.914105	0.983331			28	8.66			3.58	0.927273	0.878743	0.975802			22	3.37			2.15	0.932203	0.886844	0.977563			31	5.72			4.19	0.884058	0.808517	0.959599				25	5.95			5.86	0.783784	0.651139	0.916428
	24	5.65			3.91	0.942308	0.905719	0.978896			30	4.61			3.69	0.918182	0.866962	0.969402			24	6.49			2.22	0.923729	0.875837	0.97162			33	9.15			4.26	0.869565	0.790101	0.949029				26	16.03			5.95	0.756757	0.618513	0.895001
	26	7.83			4.2	0.935897	0.897461	0.974333			34	5.28			3.7	0.909091	0.855368	0.962814			25	5.61			2.35	0.915254	0.865004	0.965504			35	4.46			4.46	0.855072	0.772011	0.938134				31	5.86			6.14	0.72973	0.586634	0.872826
	29	21.2			4.23	0.929487	0.889314	0.969661			35	6.34			4.25	0.9	0.843937	0.956063			28	12.83			2.42	0.90678	0.854321	0.959238			39	5.61			4.5	0.84058	0.754205	0.926954				32	4.56			6.72	0.702703	0.555428	0.849978
	32	4.86			4.37	0.923077	0.881262	0.964892			38	13.41			4.43	0.890909	0.83265	0.949168			29	6.33			2.52	0.898305	0.843771	0.952839			43	9.33			4.65	0.826087	0.736653	0.915521				33	22.65			6.91	0.675676	0.524839	0.826512
	32	6.43			4.51	0.916667	0.873296	0.960038			42	15.78			4.61	0.881818	0.821491	0.942146			31	2.6			2.54	0.889831	0.833338	0.946323			49	4.94			4.9	0.811594	0.719329	0.90386				36	20.86			6.98	0.648649	0.494825	0.802472
	34	20.1			4.57	0.910256	0.865406	0.955107			44	3.69			4.85	0.872727	0.810446	0.935009			38	4.9			2.56	0.881356	0.823011	0.939701			50	5.29			4.94	0.797101	0.702212	0.891991				39	4.97			7.08	0.621622	0.465352	0.777891
	36	12.92			4.65	0.903846	0.857585	0.950107			48	20.88			5.04	0.863636	0.799506	0.927767			39	3.51			2.6	0.872881	0.812779	0.932983			50	9.18			5.13	0.782609	0.685285	0.879932				40	6.14			7.24	0.594595	0.436396	0.752793
	37	9.04			4.86	0.897436	0.849827	0.945044			51	9.09			5.15	0.854545	0.788661	0.92043			42	8.33			2.7	0.864407	0.802636	0.926178			52	11.35			5.14	0.768116	0.668536	0.867696				41	22.6			7.39	0.567568	0.407937	0.727198
	38	6.26			4.96	0.891026	0.842127	0.939924			54	5.34			5.19	0.845455	0.777905	0.913004			43	4.67			2.73	0.855932	0.792573	0.919291			58	5.78			5.19	0.753623	0.651951	0.855295				45	8.87			7.47	0.540541	0.379963	0.701118
	39	21.76			5.05	0.884615	0.834481	0.93475			54	9.15			5.24	0.836364	0.76723	0.905497			45	7.18			2.78	0.847458	0.782585	0.91233			63	7.36			5.23	0.73913	0.635522	0.842739				46	4.86			7.96	0.513514	0.352464	0.674563
	46	14.02			5.06	0.878205	0.826884	0.929527			58	13.08			5.28	0.827273	0.756632	0.897914			47	3.13			2.79	0.830508	0.762814	0.898203			65	5.94			5.28	0.724638	0.619239	0.830037				49	4.54			8.57	0.486486	0.325437	0.647536
	47	16.4			5.07	0.871795	0.819333	0.924257			59	8.01			5.33	0.818182	0.746105	0.890259			49	5.27			2.81	0.822034	0.753023	0.891045			72	21.09			5.29	0.710145	0.603095	0.817195				50	11.6			8.87	0.459459	0.298882	0.620037
	49	15.45			5.1	0.865385	0.811825	0.918944			63	5.46			5.34	0.809091	0.735646	0.882536			50	3.08			2.9	0.805085	0.73361	0.876559			8	8.58			5.61	0.695652	0.587083	0.804221				52	16.96			9.88	0.432432	0.272802	0.592063
	50	9.84			5.13	0.858974	0.804358	0.913591			64	5.48			5.36	0.8	0.72525	0.87475			51	7.77			2.93	0.79661	0.723984	0.869237		Experiment #2	9	5.19			5.72	0.681159	0.571199	0.791119				54	22.76			10.53	0.405405	0.247207	0.563604
	51	8.94			5.15	0.852564	0.796929	0.908199			68	23.63			5.46	0.790909	0.714915	0.866904			53	2.93			2.94	0.788136	0.714407	0.861864			13	11.97			5.78	0.666667	0.555438	0.777895				56	7.08			12.34	0.376448	0.219699	0.533197
	51	11.98			5.29	0.846154	0.789536	0.902772			71	20.35			5.47	0.781818	0.704637	0.859			54	9.98			2.98	0.771186	0.695394	0.846979			14	8.1			5.83	0.652174	0.539795	0.764553				58	9.88			13.51	0.34749	0.192865	0.502116
	52	4.51			5.34	0.833333	0.774852	0.891815			73	14.01			5.48	0.772727	0.694413	0.851041			56	11.76			3.03	0.762712	0.685954	0.83947			15	8.17			5.94	0.637681	0.524266	0.751096				59	10.53			16.03	0.318533	0.166733	0.470332
	55	15.41			5.65	0.826923	0.767557	0.886289			74	6.13			5.49	0.763636	0.684243	0.84303			58	7.13			3.06	0.754237	0.676556	0.831919			17	4.03			5.98	0.623188	0.508849	0.737528				61	6.91			16.61	0.289575	0.141345	0.437806
	57	5.13			5.67	0.820513	0.760292	0.880733			74	2.57			5.56	0.754545	0.674123	0.834968			59	6.04			3.08	0.745763	0.667198	0.824327			19	22.57			6.23	0.608696	0.493541	0.72385				61	12.34			16.87	0.260618	0.116755	0.404481
	58	9.78			5.81	0.814103	0.753056	0.875149			77	22.85			5.57	0.745455	0.664051	0.826858			61	3.49			3.13	0.737288	0.65788	0.816696			22	12.8			6.45	0.594203	0.47834	0.710066				63	16.61			17.03	0.228041	0.0887098	0.367371
	59	12.72			5.85	0.807692	0.745847	0.869538			80	5.24			5.7	0.736364	0.654026	0.818702			63	3.34			3.31	0.728814	0.6486	0.809027			23	10.71			6.59	0.57971	0.463243	0.696177				70	6.72			19.96	0.195463	0.0622075	0.328719
	62	16.65			5.95	0.801282	0.738664	0.8639			83	5.19			5.76	0.727273	0.644046	0.8105			64	13.33			3.34	0.720339	0.639356	0.801322			24	12.87			7.01	0.565217	0.448249	0.682185				70	13.51			20.86	0.156371	0.0296384	0.283103
Experiment #2	7	3.9			6.01	0.794872	0.731507	0.858236			85	7.97			5.84	0.718182	0.634109	0.802254			66	2.78			3.35	0.711864	0.630149	0.79358			25	5.13			7.03	0.550725	0.433357	0.668092				72	4.58			23.28	0	0	0
	9	3.8			6.21	0.788462	0.724374	0.852549			86	5.47			5.87	0.709091	0.624216	0.793966			70	7.19			3.37	0.694915	0.611838	0.777993			26	10.45			7.36	0.536232	0.418566	0.653898				84	20.11
	13	4.2			6.22	0.782051	0.717265	0.846837			88	20.32			5.99	0.7	0.614363	0.785637			72	6.22			3.38	0.686441	0.602732	0.770149			27	6.23			7.37	0.521739	0.403875	0.639604				86	5.08
	14	5.34			6.26	0.775641	0.710179	0.841103			90	5.49			6.01	0.690909	0.604551	0.777268			73	8.62			3.49	0.669492	0.584618	0.754365			29	5.83			7.41	0.507246	0.389283	0.62521				87	17.03
	15	11.69			6.31	0.769231	0.703115	0.835346			10	21.06			6.09	0.681818	0.594777	0.768859			77	23.76			3.51	0.661017	0.575608	0.746426			30	3			7.53	0.492754	0.37479	0.610717				90	6.98
	16	9.66			6.36	0.762821	0.696073	0.829568		Experiment #2	13	2.83			6.13	0.672727	0.585042	0.760412			78	2.73			3.52	0.652542	0.566629	0.738456			31	2.52			7.89	0.478261	0.360396	0.596125
	17	21.62			6.43	0.75641	0.689052	0.823769			14	8.39			6.15	0.663636	0.575344	0.751928			79	2.94			3.63	0.644068	0.557679	0.730456			32	4.19			8.04	0.463768	0.346102	0.581434
	19	22.83			6.45	0.75	0.68205	0.81795			15	2.99			6.17	0.654545	0.565683	0.743408		Experiment #2	8	11.08			3.87	0.635593	0.548759	0.722427			33	7.37			8.1	0.449275	0.331908	0.566643
	22	10.75			6.62	0.74359	0.675069	0.81211			18	7.8			6.2	0.645455	0.556058	0.734851			10	4.09			3.98	0.627119	0.539868	0.714369			35	9.64			8.17	0.434783	0.317815	0.551751
	29	11.98			6.66	0.737179	0.668107	0.806251			20	6.01			6.28	0.636364	0.546468	0.726259			11	11.26			4.02	0.618644	0.531006	0.706282			34	11.38			8.36	0.42029	0.303823	0.536757
	31	10.75			6.79	0.730769	0.661165	0.800374			21	16.36			6.34	0.627273	0.536913	0.717633			15	4.4			4.09	0.610169	0.522172	0.698167			37	16.95			8.58	0.405797	0.289934	0.52166
	32	22.56			6.94	0.724359	0.65424	0.794478			24	9.83			6.71	0.618182	0.527392	0.708972			16	4.15			4.12	0.601695	0.513366	0.690024			44	23.48			9.15	0.391304	0.27615	0.506459
	34	5.67			7.07	0.717949	0.647334	0.788564			26	4.85			6.99	0.609091	0.517904	0.700277			19	7.53			4.15	0.59322	0.504587	0.681853			47	16.65			9.18	0.376812	0.262472	0.491151
	35	8.02			7.1	0.711538	0.640445	0.782632			27	15.95			7.22	0.6	0.50845	0.69155			20	7.26			4.21	0.584746	0.495836	0.673655			51	2.92			9.33	0.362319	0.248904	0.475734
	36	8.09			7.11	0.705128	0.633574	0.776683			29	10.58			7.5	0.590909	0.499029	0.682789			24	2.81			4.4	0.567797	0.478415	0.657178			52	14.75			9.38	0.347826	0.235447	0.460205
	37	9.88			7.13	0.698718	0.626719	0.770716			30	5.33			7.69	0.581818	0.48964	0.673996			28	3.63			4.48	0.559322	0.469745	0.648899			54	10.33			9.43	0.333333	0.222105	0.444562
	38	7.92			7.2	0.685897	0.613061	0.758734			31	6.71			7.73	0.572727	0.480283	0.665171			30	2.35			4.67	0.550847	0.461101	0.640594			56	8.04			9.64	0.318841	0.208881	0.428801
	39	7.47			7.27	0.679487	0.606255	0.752719			33	6.15			7.8	0.563636	0.470959	0.656314			34	3.06			4.9	0.542373	0.452483	0.632263			58	10.58			10.05	0.304348	0.195779	0.412917
	40	6.79			7.29	0.666667	0.592693	0.740641			34	8.02			7.83	0.554545	0.461665	0.647425			40	5.07			4.91	0.533898	0.443891	0.623905			60	10.05			10.22	0.289855	0.182805	0.396905
	43	18.96			7.3	0.660256	0.585934	0.734578			36	10.72			7.97	0.545455	0.452404	0.638505			42	6.04			4.97	0.525424	0.435326	0.615522			61	4.26			10.33	0.275362	0.169963	0.380761
	51	5.81			7.31	0.653846	0.579191	0.728501			39	5.76			8.01	0.536364	0.443173	0.629554			44	8.36			5.07	0.516949	0.426786	0.607112			62	3.74			10.45	0.26087	0.157261	0.364478
	52	23.14			7.38	0.647436	0.572463	0.722409			42	15.29			8.02	0.527273	0.433974	0.620571			45	7.81			5.2	0.508475	0.418273	0.598676			63	9.38			10.58	0.246377	0.144705	0.348049
	54	15.47			7.47	0.641026	0.56575	0.716301			43	5.84			8.38	0.518182	0.424806	0.611558			50	3.03			5.27	0.5	0.409785	0.590215			65	5.14			10.62	0.231884	0.132304	0.331464
	55	7.07			7.62	0.634615	0.559051	0.71018			45	16.91			8.39	0.509091	0.415669	0.602513			56	6.1			5.34	0.491525	0.401324	0.581727			66	10.22			10.64	0.217391	0.120068	0.314715
	56	5.06			7.83	0.628205	0.552367	0.704043			47	2.34			8.66	0.490909	0.397487	0.584331			57	2.42			5.61	0.483051	0.392888	0.573214			68	9.43			10.71	0.202899	0.108009	0.297788
	58	6.36			7.92	0.621795	0.545697	0.697893			48	15.54			8.85	0.481818	0.388442	0.575194			60	7.8			5.79	0.466102	0.376095	0.556109			70	5.98			11.35	0.188406	0.0961401	0.280671
	60	7.1			7.97	0.615385	0.539041	0.691728			49	4.43			9.02	0.472727	0.379429	0.566026			62	10.49			5.83	0.457627	0.367737	0.547517			71	6.59			11.38	0.173913	0.0844791	0.263347
	61	9.46			8.02	0.608974	0.532399	0.68555			52	17.76			9.06	0.463636	0.370446	0.556827			63	3.38			6.04	0.440678	0.351101	0.530255			72	13.32			11.97	0.15942	0.0730459	0.245795
	62	8.84			8.09	0.602564	0.525771	0.679357			55	20.86			9.09	0.454545	0.361495	0.547596		Experiment #3	13	21.04			6.1	0.432203	0.342822	0.521585			74	4.9			12.8	0.144928	0.0618659	0.227989
	63	12.94			8.3	0.596154	0.519157	0.673151			57	3.38			9.13	0.445455	0.352575	0.538335			18	2.52			6.21	0.423729	0.33457	0.512888			75	7.89			12.87	0.130435	0.0509706	0.209899
Experiment #3	20	23.51			8.34	0.589744	0.512556	0.666931			59	7.22			9.15	0.436364	0.343686	0.529041			19	2.01			6.22	0.415254	0.326345	0.504164			79	4.65			13.1	0.115942	0.0404007	0.191483
	26	5.15			8.73	0.583333	0.505969	0.660697			60	14.85			9.26	0.427273	0.334829	0.519717			21	9.61			6.25	0.40678	0.318147	0.495413			80	4.5			13.32	0.101449	0.03021	0.172689
	30	4.96			8.84	0.576923	0.499396	0.65445			62	6.99			9.51	0.418182	0.326004	0.51036			22	9.02			6.33	0.398305	0.309976	0.486634			81	3.67			14.75	0.0869565	0.020472	0.153441
	31	23.24			8.94	0.570513	0.492836	0.64819			63	12.18			9.62	0.409091	0.317211	0.500971			22	3.98			6.38	0.389831	0.301833	0.477828			82	7.41			16.65	0.0724638	0.0112922	0.133635
	35	15.86			8.97	0.564103	0.486289	0.641916			65	7.5			9.63	0.4	0.30845	0.49155			24	1.68			6.44	0.381356	0.293718	0.468994			83	7.03			16.95	0.057971	0.00283173	0.11311
	38	7.97			8.99	0.557692	0.479755	0.63563			66	7.83			9.83	0.390909	0.299723	0.482096			25	11.79			6.49	0.372881	0.285631	0.460132			85	8.36			18.17	0.0434783	0	0.0915962
	40	12.05			9.04	0.551282	0.473234	0.62933			67	5.87			10.03	0.381818	0.291028	0.472608			26	2.54			6.57	0.364407	0.277573	0.451241			86	18.17			21.09	0.0289855	0	0.0685702
	51	23.43			9.33	0.544872	0.466727	0.623017			69	20.4			10.04	0.372727	0.282367	0.463087			28	10.54			6.59	0.355932	0.269544	0.442321							22.57	0.0144928	0	0.0426914
	58	15.96			9.46	0.538462	0.460233	0.61669			71	9.26			10.58	0.363636	0.273741	0.453532			31	5.83			6.82	0.347458	0.261544	0.433371
	59	3.2			9.54	0.532051	0.453751	0.610351			72	3.34			10.64	0.354545	0.265149	0.443942			33	4.02			7.05	0.338983	0.253574	0.424392
	61	12.88			9.66	0.525641	0.447283	0.603999			73	5.15			10.72	0.345455	0.256592	0.434317			34	3.37			7.12	0.330508	0.245635	0.415382
	63	7.31			9.72	0.519231	0.440827	0.597634			74	10.04			10.83	0.336364	0.248072	0.424656			35	17.92			7.13	0.322034	0.237727	0.406341
	65	7.27			9.78	0.512821	0.434385	0.591256			76	5.57			11.88	0.327273	0.239588	0.414958		Experiment #4	7	2.22			7.18	0.313559	0.229851	0.397268
	69	4.57			9.79	0.50641	0.427955	0.584865			78	8.66			11.93	0.318182	0.231141	0.405223			9	2.15			7.19	0.305085	0.222007	0.388162
	71	19.33			9.82	0.5	0.421539	0.578461			80	10.83			12.18	0.309091	0.222732	0.395449			10	5.79			7.26	0.29661	0.214197	0.379024
	74	10.87			9.84	0.487179	0.408744	0.565615			82	11.93			12.2	0.3	0.214363	0.385637			11	4.12			7.35	0.288136	0.20642	0.369851
	76	5.85			9.88	0.480769	0.402366	0.559173			84	17.89			12.65	0.290909	0.206034	0.375784			12	7.45			7.43	0.279661	0.198678	0.360644
	80	18.34			9.91	0.474359	0.396001	0.552717			86	16.29			13.08	0.281818	0.197746	0.365891			13	6.38			7.45	0.271186	0.190973	0.3514
	82	7.2			10.14	0.467949	0.389649	0.546249			87	5.7			13.41	0.272727	0.1895	0.355954			15	6.44			7.53	0.262712	0.183304	0.34212
	5	14.73			10.16	0.461538	0.38331	0.539767			89	12.65			13.68	0.263636	0.181298	0.345974			16	6.21			7.62	0.254237	0.175673	0.332802
Experiment #4	7	16.39			10.18	0.455128	0.376983	0.533273			90	9.62			14.01	0.254545	0.173142	0.335949			19	1.9			7.77	0.245763	0.168081	0.323444
	10	5.29			10.29	0.448718	0.37067	0.526766			7	5.99			14.85	0.245455	0.165032	0.325877			20	4.48			7.8	0.237288	0.16053	0.314046
	11	9.33			10.5	0.442308	0.36437	0.520245		Experiment #3	8	19.08			15.29	0.236364	0.15697	0.315757			22	4.4			7.81	0.228814	0.153021	0.304606
	12	3.7			10.68	0.435897	0.358084	0.513711			12	17.18			15.47	0.227273	0.148959	0.305587			23	4.91			8.11	0.220339	0.145556	0.295122
	14	9.54			10.75	0.423077	0.34555	0.500604			13	21.29			15.54	0.218182	0.141	0.295363			24	11.43			8.33	0.211864	0.138136	0.285593
	15	5.05			10.87	0.416667	0.339303	0.494031			18	9.63			15.78	0.209091	0.133096	0.285085			26	6.25			8.36	0.20339	0.130763	0.276016
	18	6.45			10.97	0.410256	0.333069	0.487444			20	20.66			15.95	0.2	0.12525	0.27475			27	8.55			8.45	0.194915	0.123441	0.26639
	19	7.13			11.26	0.403846	0.326849	0.480843			23	19.83			16.29	0.190909	0.117464	0.264354			28	7.43			8.49	0.186441	0.11617	0.256711
	21	10.16			11.38	0.397436	0.320643	0.474229			24	7.69			16.36	0.181818	0.109741	0.253895			30	2.9			8.55	0.177966	0.108955	0.246977
	23	7.29			11.61	0.391026	0.31445	0.467601			26	3.58			16.91	0.172727	0.102086	0.243368			31	3.49			8.62	0.169492	0.101797	0.237186
	25	16.91			11.69	0.384615	0.308272	0.460959			26	4.25			17.07	0.163636	0.0945028	0.23277			32	2.79			8.68	0.161017	0.0947008	0.227333
	26	5.07			11.89	0.378205	0.302107	0.454303			27	3.7			17.18	0.154545	0.0869955	0.222095			34	7.05			9.02	0.152542	0.0876698	0.217415
	28	14.31			11.98	0.365385	0.28982	0.440949			28	2.51			17.76	0.145455	0.0795701	0.211339			40	2.56			9.61	0.144068	0.0807085	0.207427
	30	7.11			12.01	0.358974	0.283699	0.43425			30	8.85			17.89	0.136364	0.0722329	0.200494			42	2.7			9.98	0.135593	0.0738221	0.197364
	33	21.28			12.05	0.352564	0.277591	0.427537			37	5.56			18.12	0.126623	0.0642967	0.18895			43	7.12			10.49	0.127119	0.0670166	0.187221
	35	10.29			12.72	0.346154	0.271499	0.420809			38	18.02			19.83	0.116071	0.0556046	0.176538			45	5.79			10.54	0.118644	0.0602988	0.176989
	37	9.91			12.8	0.339744	0.265422	0.414066			42	6.17			20.32	0.105519	0.0471198	0.163919			47	6.57			11.08	0.110169	0.0536769	0.166662
	40	19.24			12.88	0.333333	0.259359	0.407307			44	6.2			21.06	0.0844156	0.0248216	0.14401			49	2.9			11.26	0.101695	0.0471608	0.156229
	42	21.94			12.92	0.326923	0.253312	0.400534			52	6.09			23.63	0	0	0			50	3.52			11.43	0.0932203	0.0407621	0.145679
	44	20.14			12.94	0.320513	0.247281	0.393745			56	9.13									52	23.37			11.76	0.0847458	0.0344957	0.134996
	47	20.56			13.22	0.314103	0.241266	0.386939			59	17.07									55	8.11			11.79	0.0762712	0.0283796	0.124163
	48	2.72			13.24	0.307692	0.235266	0.380118			61	9.06									60	4.97			12.38	0.0677966	0.0224373	0.113156
	50	10.68			13.31	0.301282	0.229284	0.373281			67	10.03									61	8.68			12.83	0.059322	0.0166999	0.101944
	51	6.21			13.58	0.294872	0.223317	0.366426			69	9.02									62	6.82			13.33	0.0508475	0.0112096	0.0904853
	53	18.76			13.62	0.288462	0.217368	0.359555			70	10.64									63	1.91			13.57	0.0423729	0.00602749	0.0787183
	54	1.88			13.95	0.282051	0.211436	0.352666			76	9.51									64	1.62			15.89	0.0338983	0.00124648	0.0665501
	55	15.32			14.02	0.275641	0.205522	0.34576			81	23.12									66	12.38			17.92	0.0254237	0	0.0538248
	57	6.94			14.31	0.269231	0.199626	0.338835			84	15.47									68	3.31			21.04	0.0169492	0	0.0402391
	58	6.01			14.73	0.262821	0.193749	0.331893												Experiment #5	9	7.35
	59	8.97			14.92	0.25641	0.18789	0.324931													13	6.59
	61	21.02			15.32	0.25	0.18205	0.31795													14	3.87
	71	1.63			15.41	0.24359	0.176231	0.310948													16	2.09
	63	13.62			15.45	0.237179	0.170432	0.303927													17	5.2
	66	13.22			15.47	0.230769	0.164654	0.296885													22	4.21
	70	10.14			15.73	0.224359	0.158897	0.289821													29	2.98
	72	2.48			15.86	0.217949	0.153163	0.282735													30	1.97
	74	8.34			15.96	0.211538	0.147451	0.275626
	75	4.37			16.39	0.205128	0.141764	0.268493
	77	13.58			16.4	0.198718	0.1361	0.261336
	81	10.5			16.65	0.192308	0.130462	0.254153
	83	23.24			18.34	0.185676	0.124613	0.24674
	86	23.68			18.76	0.179045	0.118795	0.239295
	88	23.26			18.96	0.172414	0.11301	0.231817
	90	23.08			19.21	0.165782	0.107259	0.224306
Experiment #5	8	4.65			19.24	0.159151	0.101544	0.216759
	10	9.84			19.33	0.15252	0.0958654	0.209174
	16	21.46			20.14	0.145587	0.0899023	0.201272
	19	11.61			21.02	0.137925	0.0831828	0.192667
	22	6.22			21.2	0.130262	0.076541	0.183983
	24	8.73			21.46	0.122121	0.0694406	0.174801
	35	19.21			21.76	0.113398	0.0617808	0.165015
	39	13.24			22.56	0.103948	0.0534187	0.154478
	41	23.5
Experiment #6	15	4.23
	18	12.01
	22	9.79
	23	7.3
	25	8.3
	26	5.1
	28	8.99
	40	5.34
	45	7.38
	52	6.62
	65	23.77
	67	10.97
	74	6.31
	75	15.73
Experiment #7	17	11.38
	29	13.95
	32	9.72
	33	11.26
	38	13.31
	39	10.18
	41	9.82

## Sheet: Figure 2 Data
Wild Type DMSO-treated										Wild Type DMSO- & ADP-treated										Wild Type DMSO- & ATP-treated										Wild Type (DMSO) Reversine- & ATP-treated										Supplemental Data (Figure S2) ↓↓↓↓	Mps1-1 untreated (during IP)
					Survival Probability		95% Confidence Interval								Survival Probability		95% Confidence Interval								Survival Probability		95% Confidence Interval								Survival Probability		95% Confidence Interval								Survival Probability		95% Confidence Interval
	Time after sealing slide (min)	Force (pN)			Force (pN)	Probability	-	+			Time after sealing slide (min)	Force (pN)			Force (pN)	Probability	-	+			Time after sealing slide (min)	Force (pN)			Force (pN)	Probability	-	+			Time after sealing slide (min)	Force (pN)			Force (pN)	Probability	-	+				Force (pN)			Force (pN)	Probability	-	+
Experiment #1	9	11.1	# that reached trap load limit	3	0	1	1	1		Experiment #1	10	7.16	# that reached trap load limit	4	0	1	1	1		Experiment #1	11	1.52	# that reached trap load limit	2	0	1	1	1		Experiment #1	10	5.09	# that reached trap load limit	13	0	1	1	1			Experiment #1	4.2	# that reached trap load limit	3	0	1	1	1
	10	22.94	# Ruptures	82	2.65	1	1	1			13	5.05	# Ruptures	76	3.82	1	1	1			12	11.78	# Ruptures	98	1.34	1	1	1			11	10.29	# Ruptures	61	2.2	1	1	1				3.28	# Ruptures	45	1.88	1	1	1
	12	8.07			2.65	0.988235	0.965313	1			18	21.08			3.82	0.9875	0.963154	1			16	2.82			1.34	0.99	0.970499	1			15	2.2			2.2	0.986486	0.96018	1				3.69			1.88	0.979167	0.938762	1
	14	4.62	Median Force	8.15 pN	2.91	0.976471	0.944247	1			22	13.75	Median Force	8.20 pN	4.24	0.975	0.940788	1			17	9.89	Median Force	4.97 pN	1.39	0.98	0.952561	1			16	22.79	Median Force	8.11 pN	2.67	0.972973	0.936026	1				5.01	Median Force	4.70 pN	1.92	0.958333	0.901803	1
	15	11.97			2.94	0.964706	0.925479	1			24	7.49			4.26	0.9625	0.920869	1			18	5.24			1.52	0.97	0.936566	1			19	5.36			2.82	0.959459	0.914524	1				6.19			2.13	0.9375	0.869022	1
	16	13.95			3.26	0.952941	0.907923	0.99796			24	15.84			4.27	0.95	0.902242	0.997758			24	9.35			1.71	0.96	0.921593	0.998407			20	2.67			2.95	0.945946	0.894426	0.997466				4.5			2.36	0.916667	0.838478	0.994855
	18	3.89			3.37	0.941176	0.891156	0.991197			26	7.98			4.82	0.9375	0.884457	0.990543			26	6.1			1.73	0.95	0.907284	0.992716			22	6.72			3.23	0.932432	0.875244	0.989621				9.2			2.39	0.895833	0.809415	0.982252
	19	5.09			3.61	0.929412	0.87496	0.983863			33	11.42			4.85	0.925	0.867283	0.982717			28	5.9			1.79	0.94	0.893453	0.986547			25	12.24			3.54	0.918919	0.856727	0.98111				6.56			2.53	0.875	0.781441	0.968559
	22	6.61			3.86	0.917647	0.859206	0.976088			35	9.31			4.97	0.9125	0.850581	0.974419			30	4.79			1.82	0.93	0.879992	0.980008			28	10.66			3.56	0.905405	0.838727	0.972084				3.4			2.97	0.833333	0.727904	0.938763
	23	5.56			3.89	0.905882	0.843808	0.967956			36	6.96			5.05	0.9	0.834261	0.965739			31	5.04			1.96	0.92	0.866828	0.973172			29	6.41			4.22	0.891892	0.821143	0.96264				4.15			3.05	0.8125	0.702082	0.922918
	25	7.05			3.91	0.894118	0.828707	0.959528			37	9.87			5.06	0.8875	0.818259	0.956741			31	3.11			2.08	0.91	0.853909	0.966091			30	6.43			4.53	0.878378	0.803909	0.952848				6.19			3.28	0.791667	0.676778	0.906556
	27	7.75			4.17	0.882353	0.813859	0.950847			38	10.81			5.29	0.875	0.802529	0.947471			32	7.88			2.13	0.9	0.841201	0.958799			32	15.67			5.09	0.864865	0.786973	0.942756				10.72			3.29	0.770833	0.651933	0.889734
	33	24.64			4.34	0.870588	0.799232	0.941944			39	13.01			5.3	0.8625	0.787037	0.937963			33	4.46			2.27	0.89	0.828675	0.951325			33	6.38			5.36	0.851351	0.770299	0.932404				6.37			3.35	0.75	0.627502	0.872498
	35	9.17			4.35	0.858824	0.7848	0.932847			40	12.55			5.51	0.85	0.771755	0.928245			34	1.34			2.35	0.88	0.816309	0.943691			35	4.53			5.46	0.837838	0.753856	0.92182				5.17			3.4	0.729167	0.60345	0.854883
	36	11.68			4.36	0.847059	0.770542	0.923576			41	8.28			5.66	0.8375	0.756661	0.918339			37	3.33			2.39	0.87	0.804086	0.935914			36	4.22			5.56	0.824324	0.737621	0.911028				3.76			3.5	0.708333	0.579749	0.836918
	38	13.78			4.62	0.835294	0.756442	0.914146			42	5.98			5.74	0.825	0.741738	0.908262			38	2.67			2.43	0.85	0.780015	0.919985			37	9.54			5.59	0.810811	0.721575	0.900047				5.1			3.69	0.6875	0.556374	0.818626
	41	3.26			5.09	0.823529	0.742487	0.904572			43	7.19			5.98	0.8125	0.726971	0.898029			39	3.39			2.48	0.84	0.768147	0.911853			40	21.79			5.61	0.797297	0.705702	0.888892				4.68			3.76	0.666667	0.533308	0.800025
	42	12.77			5.44	0.811765	0.728664	0.894865			49	6.87			6.33	0.8	0.712348	0.887652			40	4.21			2.66	0.83	0.756377	0.903623			44	19.25			5.64	0.783784	0.68999	0.877578				10.52			4.15	0.645833	0.510535	0.781131
	46	7.51			5.56	0.8	0.714965	0.885035			51	13.45			6.44	0.7875	0.697859	0.877141			40	1.82			2.67	0.82	0.744701	0.895299			48	6.06			5.69	0.77027	0.674427	0.866114				20.4			4.2	0.625	0.488043	0.761957
	54	3.37			5.65	0.788235	0.701381	0.87509			52	11.48			6.59	0.775	0.683495	0.866505			41	4.15			2.73	0.81	0.73311	0.88689			49	17.57			5.94	0.756757	0.659004	0.85451				12.57			4.4	0.604167	0.465822	0.742511
	55	12.14			5.7	0.776471	0.687904	0.865037			53	8.61			6.6	0.7625	0.669249	0.855751			42	2.74			2.74	0.8	0.721601	0.878399			52	7.04			5.97	0.743243	0.643712	0.842774				5.1			4.42	0.583333	0.443864	0.722803
	56	14			5.9	0.764706	0.67453	0.854882			54	11.94			6.61	0.75	0.655114	0.844886			42	5.34			2.81	0.79	0.710169	0.869831			53	10.71			6.05	0.72973	0.628546	0.830914				4.4			4.49	0.5625	0.422161	0.702839
	58	6.26			5.93	0.752941	0.661252	0.844631			55	10.64			6.69	0.7375	0.641084	0.833916			43	5.13			2.82	0.78	0.698809	0.861191			58	8.99			6.06	0.716216	0.613498	0.818935				2.97			4.5	0.541667	0.40071	0.682623
	59	7.81			6.26	0.741176	0.648065	0.834288			56	7.66			6.79	0.725	0.627155	0.822845			44	3.48			2.84	0.77	0.687518	0.852482			60	10.31			6.38	0.702703	0.598564	0.806842				11.25			4.55	0.520833	0.379508	0.662159
	60	9.19			6.3	0.729412	0.634967	0.823857			58	4.27			6.87	0.7125	0.613322	0.811678			44	4.58			2.85	0.76	0.676293	0.843707			62	2.95			6.4	0.689189	0.583738	0.79464				10.27			4.68	0.5	0.358552	0.641448
	61	9.2			6.61	0.717647	0.621952	0.813342			59	6.44			6.96	0.7	0.599582	0.800418			45	5.58			2.88	0.75	0.665131	0.834869			63	18.02			6.41	0.675676	0.569018	0.782333			Experiment #2	8.29			4.72	0.479167	0.337841	0.620492
	63	5.9			6.63	0.705882	0.609018	0.802747			63	7.42			7.06	0.6875	0.58593	0.78907			46	5.27			2.95	0.74	0.654029	0.825971			68	18.07			6.43	0.662162	0.554399	0.769925				9.18			5.01	0.458333	0.317377	0.59929
	64	5.93			6.94	0.694118	0.596161	0.792074			64	5.66			7.11	0.675	0.572365	0.777635			46	2.66			3.1	0.73	0.642986	0.817014			69	6.05			6.72	0.648649	0.539879	0.757418				5.62			5.1	0.416667	0.277197	0.556136
	65	5.7			7.05	0.682353	0.58338	0.781326			66	8.25			7.16	0.6625	0.558883	0.766117			47	3.12			3.11	0.72	0.631998	0.808002			73	6.89			6.81	0.635135	0.525454	0.744816				4.72			5.17	0.395833	0.257489	0.534178
	66	10.81			7.08	0.670588	0.570672	0.770504			69	11			7.19	0.65	0.545481	0.754519			48	7.47			3.12	0.71	0.621064	0.798936			74	6.4			6.89	0.621622	0.511123	0.732121				4.55			5.62	0.375	0.238043	0.511957
	71	20.02			7.15	0.658824	0.558035	0.759612			73	8.64			7.21	0.6375	0.532159	0.742841			51	3.1			3.22	0.7	0.610183	0.789817			75	5.59			6.97	0.608108	0.496882	0.719334				2.36			6	0.354167	0.218869	0.489465
	73	3.61			7.33	0.647059	0.545466	0.748651			77	8.05			7.42	0.625	0.518914	0.731086			52	3.76			3.23	0.69	0.599353	0.780647			77	5.46			7.04	0.594595	0.482731	0.706458				1.88			6.16	0.333333	0.199975	0.466692
	74	18.92			7.42	0.635294	0.532965	0.737623			78	4.85			7.49	0.6125	0.505744	0.719256			55	18.88			3.33	0.68	0.588572	0.771428			78	22.49			7.15	0.581081	0.468668	0.693494				2.13			6.19	0.291667	0.163082	0.420251
	77	3.86			7.51	0.623529	0.520531	0.726528			79	7.91			7.66	0.6	0.492648	0.707352			58	5.87			3.36	0.67	0.57784	0.76216			80	5.97			7.23	0.567568	0.454692	0.680443				4.49			6.37	0.270833	0.145117	0.39655
	78	4.17			7.53	0.611765	0.50816	0.715369			83	7.89			7.89	0.5875	0.479625	0.695375			59	4.69			3.39	0.65	0.556516	0.743484			81	6.81			7.36	0.554054	0.440801	0.667307				3.05			6.56	0.25	0.127502	0.372498
	84	9.55			7.58	0.6	0.495854	0.704146			84	7.21			7.91	0.575	0.466674	0.683326			61	2.43			3.42	0.64	0.545922	0.734078			82	21.95			7.38	0.540541	0.426995	0.654086				2.97			8.29	0.229167	0.110266	0.348067
	85	22.23			7.73	0.588235	0.48361	0.692861			85	5.51			7.94	0.5625	0.453794	0.671206			61	13.46			3.48	0.63	0.535372	0.724628			86	2.82			7.73	0.527027	0.413273	0.640781				21.29			9.18	0.208333	0.0934444	0.323222
	90	6.63			7.75	0.576471	0.471427	0.681514			87	6.59			7.98	0.55	0.440984	0.659016			65	5.41			3.55	0.62	0.524866	0.715134			86	21.64			7.86	0.513514	0.399635	0.627392				4.42			9.2	0.1875	0.077082	0.297918
Experiment #2	11	20.54			7.81	0.564706	0.459306	0.670106			88	21.38			8.05	0.5375	0.428243	0.646757			67	6.49			3.76	0.61	0.514403	0.705597			90	15.14			7.99	0.5	0.386079	0.613921				3.5			10.27	0.166667	0.0612374	0.272096
	13	23.18			7.82	0.552941	0.447245	0.658638		Experiment #2	10	16.9			8.13	0.525	0.415572	0.634428			73	22.28			3.84	0.6	0.503982	0.696018		Experiment #2	7	9.29			8.22	0.486486	0.372608	0.600365				18.07			10.52	0.145833	0.0459881	0.245679
	16	11.11			7.98	0.541176	0.435244	0.647109			14	12.93			8.15	0.5	0.390435	0.609565			76	8.36			3.99	0.59	0.493602	0.686398			12	22.93			8.31	0.472973	0.359219	0.586727				1.92			10.72	0.125	0.0314408	0.218559
	17	15.61			8.07	0.529412	0.423302	0.635522			16	8.15			8.25	0.4875	0.377969	0.597031			83	2.81			4.15	0.58	0.483264	0.676736			15	8.22			8.32	0.459459	0.345914	0.573005				19.68			11.25	0.104167	0.0177484	0.190585
	18	4.35			8.08	0.517647	0.411419	0.623875			17	5.29			8.28	0.475	0.365572	0.584428			84	22.67			4.21	0.57	0.472967	0.667033			16	15.34			8.57	0.445946	0.332693	0.559199				6			12.57	0.0833333	0.00514489	0.161522
	19	13.71			8.15	0.494118	0.387831	0.600404			17	11.43			8.61	0.4625	0.353243	0.571757			89	3.84			4.37	0.56	0.46271	0.65729			18	7.15			8.89	0.432432	0.319557	0.545308				6.16			18.07	0.0625	0	0.130978
	21	11.69			8.4	0.482353	0.376125	0.588581			18	9.72			8.64	0.45	0.340984	0.559016		Experiment #2	13	3.22			4.46	0.55	0.452493	0.647507			19	5.94			8.99	0.418919	0.306506	0.531332				3.35
	22	6.3			9.14	0.470588	0.364478	0.576698			20	4.97			8.93	0.4375	0.328794	0.546206			22	5.44			4.58	0.54	0.442316	0.637684			21	3.23			9.29	0.391892	0.280666	0.503118				2.39
	25	2.91			9.17	0.458824	0.352891	0.564756			21	20.24			9.31	0.425	0.316674	0.533326			23	9.41			4.69	0.53	0.432178	0.627822			22	18.78			9.54	0.378378	0.267879	0.488877				3.29
	25	4.36			9.19	0.447059	0.341362	0.552755			24	22.33			9.53	0.4125	0.304625	0.520375			24	2.73			4.79	0.52	0.42208	0.61792			28	20.58			9.92	0.364865	0.255184	0.474546				2.53
	27	7.58			9.2	0.435294	0.329894	0.540694			27	4.26			9.72	0.4	0.292648	0.507352			25	1.96			4.86	0.51	0.412021	0.607979			31	7.38			10.16	0.351351	0.242582	0.460121
	27	2.94			9.21	0.423529	0.318486	0.528573			29	13.84			9.87	0.3875	0.280744	0.494256			30	5.97			4.89	0.5	0.402002	0.597998			35	9.92			10.29	0.337838	0.230075	0.445601
	32	4.34			9.38	0.411765	0.307139	0.51639			37	4.24			10.25	0.375	0.268914	0.481086			31	2.27			5.04	0.49	0.392021	0.587979			36	3.54			10.31	0.324324	0.217667	0.430982
	33	14.33			9.5	0.388235	0.284631	0.49184			40	11.74			10.34	0.3625	0.257159	0.467841			42	5.96			5.13	0.48	0.38208	0.57792			39	3.56			10.62	0.310811	0.20536	0.416262
	34	10.31			9.55	0.376471	0.273472	0.479469			44	8.93			10.64	0.35	0.245481	0.454519		Experiment #3	11	5.48			5.15	0.47	0.372178	0.567822			43	7.23			10.66	0.297297	0.193158	0.401436
	37	7.82			9.91	0.364706	0.262377	0.467035			45	10.25			10.81	0.3375	0.233883	0.441117			13	1.71			5.17	0.46	0.362316	0.557684			44	5.64			10.71	0.283784	0.181065	0.386502
	43	12.63			10.14	0.352941	0.251349	0.454534			46	14.41			11	0.325	0.222365	0.427635			14	1.73			5.24	0.45	0.352493	0.547507			47	5.61			12.23	0.27027	0.169086	0.371454
	44	10.14			10.31	0.341176	0.240388	0.441965			47	10.34			11.42	0.3125	0.21093	0.41407			15	3.36			5.27	0.44	0.34271	0.53729			49	8.57			13.38	0.256046	0.15642	0.355671
	46	7.53			10.81	0.329412	0.229496	0.429328			48	12.93			11.43	0.3	0.199582	0.400418			19	3.55			5.34	0.43	0.332967	0.527033			50	8.31			15.14	0.241821	0.143907	0.339735
	47	9.5			11.1	0.317647	0.218674	0.41662			49	7.06			11.48	0.2875	0.188322	0.386678			20	2.13			5.41	0.42	0.323264	0.516736			51	21.63			15.34	0.227596	0.131554	0.323638
	48	2.65			11.11	0.305882	0.207926	0.403839			52	13.91			11.74	0.275	0.177155	0.372845			21	11.38			5.44	0.41	0.313602	0.506398			55	9.29			15.67	0.213371	0.119372	0.30737
	50	3.91			11.33	0.294118	0.197253	0.390982			53	6.61			11.94	0.2625	0.166084	0.358916			24	4.89			5.47	0.4	0.303982	0.496018			57	7.36			17.57	0.199147	0.107373	0.29092
	52	14.01			11.68	0.282353	0.186658	0.378048			54	3.82			11.97	0.25	0.155114	0.344886			26	10.26			5.48	0.39	0.294403	0.485597			58	7.73			18.02	0.184922	0.0955687	0.274275
	53	7.08			11.69	0.270588	0.176143	0.365033			56	8.15			12.34	0.2375	0.144249	0.330751			32	9.78			5.52	0.38	0.284866	0.475134			59	7.99			18.07	0.170697	0.0839767	0.257417
	55	7.42			11.97	0.258824	0.165712	0.351935			57	4.82			12.55	0.225	0.133495	0.316505			33	7.37			5.54	0.36	0.265922	0.454078			60	5.69			21.64	0.146312	0.0598065	0.232817
	56	9.5			12.14	0.247059	0.155369	0.338748			59	11.97			12.93	0.2	0.112348	0.287652			34	5.52			5.58	0.35	0.256516	0.443484			61	5.56
	58	7.33			12.63	0.235294	0.145118	0.32547			62	9.53			13.01	0.1875	0.101971	0.273029			36	5.97			5.87	0.34	0.247155	0.432845			63	10.62
	59	7.98			12.69	0.223529	0.134963	0.312096			62	6.79			13.05	0.175	0.0917376	0.258262			37	5.47			5.9	0.33	0.23784	0.42216			65	21.49
	60	8.4			12.77	0.211765	0.12491	0.298619			63	7.11			13.44	0.1625	0.0816608	0.243339			38	6.65			5.96	0.32	0.228572	0.411428			69	7.86
	61	16.33			13.33	0.2	0.114965	0.285035			65	6.69			13.45	0.15	0.0717547	0.228245			39	12.1			5.97	0.3	0.210183	0.389817			76	8.89
	63	13.33			13.71	0.188235	0.105135	0.271336			68	5.06			13.61	0.1375	0.062037	0.212963			42	2.08			6.1	0.29	0.201064	0.378936			78	13.38
	64	5.65			13.78	0.176471	0.0954278	0.257513			72	7.94			13.75	0.125	0.0525294	0.197471			42	2.35			6.22	0.28	0.191998	0.368002			80	8.32
	65	9.14			13.95	0.164706	0.0858538	0.243558			73	13.61			13.84	0.1125	0.043259	0.181741			43	5.15			6.49	0.27	0.182986	0.357014			81	6.97
	67	5.44			14	0.152941	0.0764242	0.229458			76	12.34			13.91	0.1	0.0342608	0.165739			49	11.9			6.65	0.26	0.174029	0.345971			84	23.72
	68	9.21			14.01	0.141176	0.0671526	0.2152			77	13.44			14.41	0.0875	0.0255811	0.149419			51	7.09			6.75	0.25	0.165131	0.334869			89	10.16
	69	9.91			14.33	0.129412	0.0580555	0.200768			78	17.96			15.84	0.075	0.0172829	0.132717			52	1.79			6.82	0.23	0.147518	0.312482			90	12.23
	70	8.08			14.95	0.117647	0.0491534	0.186141			80	13.05			16.9	0.0625	0.00945692	0.115543			52	5.54			6.83	0.22	0.138809	0.301191
	71	9.38			15.61	0.105882	0.0404718	0.171293			82	6.6			17.96	0.05	0.00224159	0.0977584			53	5.17			7.09	0.21	0.130169	0.289831
	72	6.94			16.33	0.0941176	0.0320436	0.156192			82	5.74									54	2.43			7.37	0.2	0.121601	0.278399
	73	7.73			18.92	0.0823529	0.0239122	0.140794			85	5.3									55	4.86			7.47	0.19	0.11311	0.26689
	74	8.15			20.02	0.0705882	0.0161369	0.12504			89	8.13									56	2.84			7.58	0.18	0.104701	0.255299
	75	7.15			22.23	0.0529412	0.00229523	0.103587			90	6.33									57	6.82			7.88	0.17	0.0963773	0.243623
	81	14.95			23.18	0.0264706	0	0.0710474													58	2.39			8.36	0.16	0.0881465	0.231853
	83	22.17			24.64	0	0	0													59	11.4			8.82	0.15	0.0800153	0.219985
	86	11.33																			60	3.42			9.35	0.14	0.0719918	0.208008
	88	8.15																			61	3.99			9.41	0.13	0.0640857	0.195914
	90	12.69																			64	2.88			9.52	0.12	0.0563087	0.183691
																					65	3.23			9.78	0.11	0.0486747	0.171325
																					66	3.39			9.89	0.1	0.0412011	0.158799
																					68	6.22			10.26	0.09	0.0339094	0.146091
																					69	6.82			11.38	0.08	0.0268275	0.133172
																					74	2.95			11.4	0.07	0.0199921	0.120008
																					75	8.82			11.78	0.06	0.0134534	0.106547
																					77	9.52			11.9	0.05	0.00728358	0.0927164
																					78	7.58			12.1	0.04	0.00159271	0.0784073
																					79	6.83			13.46	0.03	0	0.0634345
																					81	2.48			18.88	0.02	0	0.0474395
																					83	2.85
																					86	6.75
																					87	5.54
																					89	1.39
																					90	4.37
[truncated: 40 more columns]

## Sheet: Figure 3 Data
Spc105-6A untreated										Spc105-6A ADP-treated										Spc105-6A ATP-treated										Ndc80-11A (3HA) untreated										Ndc80-11A (3HA) ADP-treated
					Survival Probability		95% Confidence Interval								Survival Probability		95% Confidence Interval								Survival Probability		95% Confidence Interval								Survival Probability		95% Confidence Interval								Survival Probability		95% Confidence Interval
	Time after sealing slide (min)	Force (pN)			Force (pN)	Probability	-	+			Time after sealing slide (min)	Force (pN)			Force (pN)	Probability	-	+			Time after sealing slide (min)	Force (pN)			Force (pN)	Probability	-	+			Time after sealing slide (min)	Force (pN)			Force (pN)	Probability	-	+			Time after sealing slide (min)	Force (pN)			Force (pN)	Probability	-	+
Experiment #1	9	3.59	# that reached trap load limit	2	0	1	1	1		Experiment #1	7	16.85	# that reached trap load limit	2	0	1	1	1		Experiment #1	8	2.57	# that reached trap load limit	2	0	1	1	1		Experiment #1	11	13.86	# that reached trap load limit	1	0	1	1	1		Experiment #1	10	5.9	# that reached trap load limit	8	0	1	1	1
	10	3.82	# Ruptures	82	2.61	1	1	1			9	22.73	# Ruptures	55	3.74	1	1	1			10	3.83	# Ruptures	57	1.65	1	1	1			13	20.1	# Ruptures	95	2.18	1	1	1			11	16.71	# Ruptures	66	1.85	1	1	1
	12	19.28			2.61	0.988095	0.964902	1			24	4.74			3.74	0.982456	0.948374	1			10	2.3			1.65	0.983051	0.950114	1			15	20.69			2.18	0.989583	0.969274	1			14	11.58			1.85	0.986486	0.96018	1
	17	8.95	Median Force	8.34 pN	2.75	0.97619	0.943588	1			28	4.34	Median Force	8.66 pN	3.97	0.964912	0.917145	1			11	2.56	Median Force	3.17 pN	1.69	0.966102	0.919925	1			23	6.49	Median Force	8.66 pN	2.97	0.979167	0.950596	1			17	15.2	Median Force	10.04 pN	1.9	0.972973	0.936026	1
	19	4.83			2.81	0.964286	0.9246	1			37	9.72			4.16	0.947368	0.8894	1			11	2.36			1.98	0.949153	0.893096	1			24	4.31			3.15	0.96875	0.933945	1			18	10.52			2.18	0.959459	0.914524	1
	20	11.55			3.07	0.952381	0.90684	0.997922			40	5.48			4.34	0.929825	0.863511	0.996138			12	2.84			2.03	0.932203	0.868056	0.996351			25	5.83			3.33	0.958333	0.91836	0.998306			20	22.87			2.41	0.945946	0.894426	0.997466
	23	7.63			3.19	0.940476	0.889879	0.991074			42	4.16			4.55	0.912281	0.838842	0.985719			13	2.76			2.04	0.915254	0.84419	0.986319			26	20.95			3.44	0.947917	0.903469	0.992364			23	17.93			2.72	0.932432	0.875244	0.989621
	24	12.06			3.43	0.928571	0.873497	0.983646			45	10.07			4.74	0.894737	0.815067	0.974407			14	17.16			2.06	0.898305	0.821182	0.975428			30	7.11			4.18	0.9375	0.889079	0.985921			25	15.48			3.06	0.918919	0.856727	0.98111
	39	5.64			3.59	0.916667	0.857562	0.975772			47	6.48			4.82	0.877193	0.791987	0.962399			23	5.32			2.2	0.881356	0.798843	0.963869			33	4.18			4.28	0.927083	0.875074	0.979093			28	22.93			3.37	0.905405	0.838727	0.972084
	41	8.17			3.82	0.904762	0.841988	0.967536			48	8.73			4.83	0.842105	0.747443	0.936768			24	3.69			2.29	0.864407	0.777049	0.951764			34	3.33			4.31	0.916667	0.861379	0.971954			30	2.72			3.57	0.891892	0.821143	0.96264
	42	8.08			3.83	0.892857	0.826715	0.959			52	21.06			5.16	0.824561	0.725823	0.923299			25	4.27			2.3	0.813559	0.714182	0.912937			37	13.01			4.79	0.90625	0.847943	0.964557			31	22.41			3.65	0.878378	0.803909	0.952848
	54	7.39			3.89	0.869048	0.796906	0.941189			54	11.45			5.23	0.789474	0.683638	0.89531			26	4.29			2.36	0.79661	0.693901	0.899319			38	10.42			4.9	0.895833	0.834726	0.95694			33	13.95			3.66	0.864865	0.786973	0.942756
	55	7.04			3.91	0.857143	0.782311	0.931975			55	14.83			5.43	0.77193	0.663003	0.880856			26	4.24			2.4	0.779661	0.673901	0.885421			41	12.36			4.99	0.885417	0.821701	0.949132			36	2.41			3.82	0.851351	0.770299	0.932404
	56	6.37			3.99	0.845238	0.767893	0.922583			57	13.4			5.48	0.754386	0.642639	0.866132			27	3.05			2.41	0.762712	0.654159	0.871264			43	4.28			5	0.875	0.808844	0.941156			36	4.13			4.13	0.837838	0.753856	0.92182
	57	9.5			4.05	0.833333	0.753636	0.91303			58	21.16			5.86	0.736842	0.622526	0.851158			28	5.51			2.43	0.745763	0.634656	0.85687			44	2.97			5.03	0.854167	0.783565	0.924768			38	5.13			4.45	0.824324	0.737621	0.911028
	58	8.61			4.38	0.821429	0.739526	0.903331			60	20.19			6.23	0.719298	0.602647	0.835949			29	5.06			2.5	0.728814	0.615374	0.842253			45	3.15			5.11	0.84375	0.771118	0.916382			39	8.59			4.52	0.810811	0.721575	0.900047
	59	9.01			4.83	0.809524	0.72555	0.893498			63	19.14			6.32	0.701754	0.582989	0.82052			31	2.03			2.51	0.711864	0.596301	0.827428			46	17.17			5.51	0.833333	0.758784	0.907883			41	4.55			4.55	0.797297	0.705702	0.888892
	61	6.69			5.39	0.797619	0.7117	0.883538			65	10.8			6.45	0.684211	0.563539	0.804882			32	18.33			2.56	0.694915	0.577426	0.812405			48	7.68			5.52	0.822917	0.746554	0.899279			42	4.45			5.13	0.783784	0.68999	0.877578
	62	9.12			5.6	0.785714	0.697966	0.873462			66	14.28			6.48	0.666667	0.544288	0.789045			38	11.64			2.57	0.677966	0.558738	0.797194			51	8.54			5.83	0.8125	0.734423	0.890577			43	20.78			5.2	0.77027	0.674427	0.866114
	63	8.35			5.64	0.77381	0.684343	0.863276			67	3.74			6.86	0.649123	0.525228	0.773017			40	3.26			2.6	0.661017	0.540231	0.781803			52	3.44			5.94	0.802083	0.722382	0.881784			46	12.95			5.31	0.756757	0.659004	0.85451
	66	8.94			5.74	0.761905	0.670822	0.852987			68	6.32			6.93	0.631579	0.506352	0.756806			62	21.73			2.73	0.644068	0.521896	0.76624			53	8.66			6.15	0.791667	0.710428	0.872905			48	14.96			5.33	0.743243	0.643712	0.842774
	67	6.95			5.88	0.75	0.6574	0.8426			72	4.83			7.04	0.614035	0.487654	0.740416		Experiment #2	6	2.2			2.76	0.627119	0.503728	0.750509			55	9.35			6.2	0.78125	0.698555	0.863945			50	6.78			5.9	0.716216	0.613498	0.818935
	67	8.45			6.16	0.738095	0.644072	0.832119			74	4.82			7.2	0.596491	0.469129	0.723853			8	3.2			2.81	0.610169	0.485722	0.734617			57	7.49			6.27	0.770833	0.686758	0.854909			52	5.31			6.11	0.702703	0.598564	0.806842
	69	12.89			6.24	0.72619	0.630832	0.821549			79	5.16			7.33	0.578947	0.450774	0.707121			10	18.02			2.84	0.59322	0.467875	0.718566			58	2.18			6.28	0.760417	0.675035	0.845799			53	8.93			6.17	0.689189	0.583738	0.79464
	70	8.23			6.37	0.714286	0.617678	0.810893			81	4.83			7.84	0.561404	0.432584	0.690223			13	3.03			2.88	0.576271	0.450182	0.702361			59	8.89			6.34	0.75	0.663381	0.836619			55	21.71			6.22	0.675676	0.569018	0.782333
	71	20.65			6.69	0.702381	0.604607	0.800155			84	7.33			8.19	0.54386	0.414558	0.673161			14	2.4			2.94	0.559322	0.43264	0.686004			60	8.79			6.35	0.739583	0.651794	0.827372			57	1.85			6.35	0.662162	0.554399	0.769925
	74	7.33			6.83	0.690476	0.591614	0.789338		Experiment #2	9	5.43			8.29	0.526316	0.396694	0.655938			15	3.19			3.03	0.542373	0.415249	0.669497			61	10.41			6.39	0.729167	0.640272	0.818062			60	1.9			6.78	0.648649	0.539879	0.757418
	76	12.89			6.95	0.678571	0.578698	0.778445			12	5.86			8.58	0.508772	0.37899	0.638554			16	1.98			3.05	0.508475	0.38091	0.636039			63	8.01			6.41	0.71875	0.628811	0.808689			63	21.13			7.53	0.635135	0.525454	0.744816
	78	14.39			7.04	0.666667	0.565857	0.767476			16	11.61			8.66	0.491228	0.361446	0.62101			17	2.5			3.17	0.491525	0.363961	0.61909			64	5			6.48	0.708333	0.61741	0.799257			65	2.18			7.84	0.621622	0.511123	0.732121
	79	11.98			7.05	0.654762	0.553088	0.756436			17	10			8.7	0.473684	0.344062	0.603306			18	2.29			3.19	0.474576	0.347159	0.601994			69	7.23			6.49	0.697917	0.606067	0.789766			66	21.17			7.89	0.608108	0.496882	0.719334
	82	10.88			7.33	0.642857	0.54039	0.745325			18	9.08			8.73	0.45614	0.326839	0.585442			22	2.43			3.2	0.457627	0.330503	0.584751			70	10.21			6.54	0.6875	0.59478	0.78022			69	10.13			8.59	0.594595	0.482731	0.706458
	83	5.88			7.39	0.630952	0.52776	0.734145			19	8.19			9.08	0.438596	0.309777	0.567416			24	1.69			3.26	0.440678	0.313996	0.56736			72	10.89			6.61	0.677083	0.583547	0.770619			70	10.31			8.62	0.581081	0.468668	0.693494
	83	7.05			7.59	0.619048	0.515198	0.722897			20	7.84			9.13	0.421053	0.292879	0.549226			26	2.6			3.42	0.423729	0.297639	0.549818			74	9.84			6.77	0.666667	0.572368	0.760965			72	10.99			8.85	0.567568	0.454692	0.680443
	84	10.53			7.63	0.607143	0.502702	0.711584			21	13.68			9.18	0.403509	0.276147	0.530871			27	2.06			3.6	0.40678	0.281434	0.532125			76	11.44			6.8	0.65625	0.56124	0.75126			74	10.04			8.89	0.554054	0.440801	0.667307
	90	7.88			7.88	0.595238	0.490271	0.700205			23	7.04			9.29	0.385965	0.259584	0.512346			29	7.01			3.66	0.389831	0.265383	0.514278			77	22.23			7.11	0.645833	0.550163	0.741504			76	17.28			8.93	0.540541	0.426995	0.654086
Experiment #2	8	16.13			7.91	0.583333	0.477904	0.688763			24	8.58			9.72	0.368421	0.243194	0.493648			30	5.52			3.67	0.372881	0.249491	0.496272			82	6.15			7.23	0.635417	0.539136	0.731698			78	5.33			9.25	0.527027	0.413273	0.640781
	10	16.35			8.04	0.571429	0.4656	0.677257			25	8.7			10	0.350877	0.226983	0.474772			32	2.73			3.69	0.355932	0.23376	0.478104			83	6.41			7.25	0.625	0.528157	0.721843			79	8.89			9.93	0.513514	0.399635	0.627392
	14	2.81			8.08	0.547619	0.44118	0.654058			27	9.29			10.07	0.333333	0.210955	0.455712			42	3.67			3.83	0.338983	0.218197	0.459769			84	5.03			7.49	0.614583	0.517226	0.711941			81	11.93			10.04	0.486486	0.372608	0.600365
	15	2.61			8.09	0.535714	0.429063	0.642366			28	6.93			10.59	0.315789	0.195118	0.436461			43	4.23			4.11	0.322034	0.202806	0.441262			85	22.84			7.51	0.604167	0.506342	0.701991			83	16.7			10.08	0.472973	0.359219	0.586727
	17	3.99			8.17	0.52381	0.417006	0.630613			30	9.18			10.8	0.298246	0.17948	0.417011			44	2.04			4.23	0.305085	0.187595	0.422574			87	7.25			7.57	0.583333	0.484713	0.681953			85	22.19			10.13	0.459459	0.345914	0.573005
	18	7.59			8.23	0.511905	0.40501	0.618799			32	11.07			11.07	0.280702	0.164051	0.397353			45	1.65			4.24	0.288136	0.172572	0.403699			89	12.47			7.64	0.572917	0.473967	0.671866			90	9.25			10.31	0.445946	0.332693	0.559199
	19	5.6			8.32	0.5	0.393075	0.606925			33	12.89			11.44	0.263158	0.148842	0.377474			46	2.51			4.27	0.271186	0.157747	0.384626			90	11.46			7.68	0.5625	0.463265	0.661735		Experiment #2	8	9.93			10.52	0.432432	0.319557	0.545308
	20	8.09			8.35	0.488095	0.381201	0.59499			35	5.23			11.45	0.245614	0.133868	0.357361			48	2.3			4.29	0.254237	0.14313	0.365344		Experiment #2	6	5.11			8.01	0.541667	0.441996	0.641338			12	3.06			10.99	0.418919	0.306506	0.531332
	21	7.91			8.39	0.47619	0.369387	0.582994			39	3.97			11.61	0.22807	0.119144	0.336997			49	4.11			4.42	0.237288	0.128736	0.345841			7	17.09			8.31	0.53125	0.431427	0.631073			13	18.1			11.58	0.405405	0.293542	0.517269
	22	5.39			8.45	0.464286	0.357634	0.570937			41	4.55			12.89	0.210526	0.10469	0.316362			52	4.92			4.44	0.220339	0.114579	0.326099			11	10.86			8.4	0.520833	0.420901	0.620765			17	23.65			11.93	0.391892	0.280666	0.503118
	29	13.21			8.61	0.452381	0.345942	0.55882			43	11.44			13.4	0.192982	0.0905327	0.295432			54	2.88			4.49	0.20339	0.100681	0.306099			12	12.74			8.54	0.510417	0.410419	0.610414			25	6.17			11.97	0.378378	0.267879	0.488877
	30	15.25			8.94	0.440476	0.334312	0.546641			47	10.59			13.68	0.175439	0.0767005	0.274177			55	2.81			4.92	0.186441	0.0870634	0.285818			13	9.09			8.66	0.489583	0.389586	0.589581			25	5.9			12	0.364865	0.255184	0.474546
	31	20.72			8.95	0.428571	0.322743	0.5344			49	14.59			13.88	0.157895	0.0632323	0.252557			57	4.44			5.06	0.169492	0.0737571	0.265226			14	7.51			8.79	0.479167	0.379235	0.579099			26	7.53			12.35	0.351351	0.242582	0.460121
	33	10.18			9.01	0.416667	0.311237	0.522096			52	6.86			14.28	0.140351	0.0501774	0.230524			58	3.66			5.32	0.152542	0.0607987	0.244286			15	8.4			8.85	0.46875	0.368927	0.568573			30	12			12.5	0.337838	0.230075	0.445601
	35	8.39			9.12	0.404762	0.299795	0.509729			53	8.66			14.59	0.122807	0.0376011	0.208013			59	6.56			5.51	0.135593	0.0482357	0.222951			16	6.39			8.89	0.458333	0.358662	0.558004			32	14.52			12.95	0.324324	0.217667	0.430982
	36	4.38			9.45	0.392857	0.288416	0.497298			60	5.23			14.83	0.105263	0.0255928	0.184933			60	3.17			5.52	0.118644	0.0361314	0.201157			17	13.21			8.98	0.447917	0.348442	0.547392			33	11.97			13.95	0.310811	0.20536	0.416262
	38	3.43			9.5	0.380952	0.277103	0.484802			61	7.2			16.85	0.0877193	0.014281	0.161158			63	3.05			6.56	0.101695	0.024572	0.178818			19	18.41			9.09	0.4375	0.338265	0.536735			34	12.5			14.37	0.297297	0.193158	0.401436
	39	3.83			9.55	0.369048	0.265855	0.47224			67	8.29			19.14	0.0701754	0.00386167	0.136489			64	3.42			7.01	0.0847458	0.0136814	0.15581			21	13.11			9.33	0.427083	0.328134	0.526033			37	4.52			14.42	0.283784	0.181065	0.386502
	39	10.43			9.72	0.357143	0.254675	0.45961			70	13.88			20.19	0.0526316	0	0.1106			66	4.42			11.64	0.0677966	0.00364886	0.131944			23	7.64			9.35	0.416667	0.318047	0.515287			38	8.62			14.52	0.27027	0.169086	0.371454
	41	11.18			10.18	0.345238	0.243564	0.446912			77	9.13			21.06	0.0350877	0	0.0828552			68	2.3			17.16	0.0508475	0	0.106904			24	6.2			9.84	0.40625	0.308005	0.504495			40	16.04			14.96	0.256757	0.157226	0.356288
	43	9.72			10.38	0.333333	0.232524	0.434143			78	6.23									69	2.41			18.02	0.0338983	0	0.080075			26	11.12			10.21	0.395833	0.298009	0.493658			42	14.42			15.2	0.243243	0.14549	0.340996
	44	8.04			10.43	0.321429	0.221555	0.421302			90	6.45									81	4.49									28	14.33			10.41	0.385417	0.288059	0.482774			43	12.35			15.48	0.22973	0.133886	0.325573
	46	8.08			10.53	0.309524	0.210662	0.408386													87	2.94									30	4.79			10.42	0.375	0.278157	0.471843			45	10.04			16.04	0.216216	0.122422	0.31001
	47	3.89			10.54	0.297619	0.199845	0.395393													88	3.6									31	6.35			10.78	0.364583	0.268302	0.460864			46	8.85			16.7	0.202703	0.111108	0.294298
	47	9.55			10.88	0.285714	0.189107	0.382322																							32	5.03			10.86	0.354167	0.258496	0.449837			49	7.89			16.71	0.189189	0.0999532	0.278425
	48	14.14			11.03	0.27381	0.178451	0.369168																							33	8.85			10.89	0.34375	0.24874	0.43876			50	3.66			16.85	0.175676	0.0889721	0.262379
	54	3.91			11.18	0.261905	0.167881	0.355928																							34	8.98			10.95	0.333333	0.239035	0.427632			50	3.37			17.28	0.162162	0.07818	0.246144
	55	3.07			11.55	0.25	0.1574	0.3426																							35	7.57			11.09	0.322917	0.229381	0.416453			52	6.11			17.93	0.148649	0.067596	0.229701
	56	4.05			11.98	0.238095	0.147013	0.329178																							37	11.78			11.12	0.3125	0.21978	0.40522			54	7.84			18.1	0.135135	0.0572436	0.213027
	57	2.75			12.06	0.22619	0.136724	0.315657																							39	6.77			11.21	0.302083	0.210234	0.393933			62	5.2			21.71	0.11583	0.0404339	0.191226
	60	6.24			12.89	0.202381	0.116462	0.2883																							40	8.66			11.44	0.291667	0.200743	0.38259			65	10.08			23.13	0.0579151	0	0.146592
	61	6.16			13.21	0.190476	0.106502	0.27445																							42	13.79			11.46	0.28125	0.191311	0.371189			73	6.22
	62	5.74			14.14	0.178571	0.0966685	0.260474																							43	6.28			11.78	0.270833	0.181938	0.359728			74	14.37
	64	11.03			14.39	0.166667	0.0869696	0.246364																							45	4.9			12.36	0.260417	0.172628	0.348206			76	23.13
	65	6.83			14.42	0.154762	0.0774173	0.232107																							45	6.48			12.47	0.25	0.163381	0.336619			78	16.85
	65	10.54			15.06	0.142857	0.0680254	0.217689																							48	6.27			12.61	0.239583	0.154201	0.324965			80	3.82
	67	18.89			15.25	0.130952	0.0588106	0.203094																							50	13.26			12.74	0.229167	0.145091	0.313242			88	3.65
	70	22.17			15.28	0.119048	0.0497936	0.188302																							53	16.9			12.77	0.21875	0.136055	0.301445			89	3.57
	72	15.06			16.13	0.107143	0.0410003	0.173285																							54	8.31			13.01	0.208333	0.127095	0.289572			90	6.35
	74	3.19			16.35	0.0952381	0.0324639	0.158012																							55	10.78			13.11	0.197917	0.118216	0.277618
	75	8.32			18.89	0.0833333	0.0242284	0.142438																							56	8.01			13.21	0.1875	0.109423	0.265577
	76	3.89			19.41	0.0694444	0.0142767	0.124612																							57	10.95			13.26	0.177083	0.100721	0.253446
	77	19.86			19.81	0.0555556	0.00515072	0.10596																							59	11.21			13.33	0.166667	0.0921169	0.241216
	79	15.28			19.86	0.0416667	0	0.0862187																							61	13.58			13.58	0.15625	0.0836178	0.228882
	81	9.45			20.65	0.0277778	0	0.0648747																							62	11.09			13.79	0.145833	0.0752321	0.216435
	83	10.38			20.72	0.0138889	0	0.0406201																							63	6.8			13.86	0.135417	0.0669701	0.203863
	85	14.42																													64	12.61			14.33	0.125	0.0588437	0.191156
	86	19.41																													66	17.33			16.3	0.114583	0.0508675	0.178299
	89	19.81																													72	16.3			16.9	0.104167	0.0430597	0.165274
																															73	6.61			17.09	0.09375	0.0354428	0.152057
																															74	7.57			17.17	0.0833333	0.0280458	0.138621
																															75	5.51			17.21	0.0729167	0.0209069	0.124926
																															76	4.99			17.33	0.0625	0.0140785	0.110921
																															77	5.52			18.41	0.0520833	0.00763587	0.0965308
																															78	5.94			20.1	0.0416667	0.00169381	0.0816395
																															79	12.77			20.69	0.03125	0	0.0660551
																															82	13.33			20.95	0.0208333	0	0.049404
																															83	17.21			22.84	0	0	0
																															84	6.54
																															89	6.34
																															90	9.33
[truncated: 36 more columns]

## Sheet: Figure 5 Data
Ndc80-8A (3HA) untreated										Ndc80-8A (3HA) ADP-treated										Ndc80-8A (3HA) ATP-treated										Ndc80-8D (3HA) untreated
					Survival Probability		95% Confidence Interval								Survival Probability		95% Confidence Interval								Survival Probability		95% Confidence Interval								Survival Probability		95% Confidence Interval
	Time after sealing slide (min)	Force (pN)			Force (pN)	Probability	-	+			Time after sealing slide (min)	Force (pN)			Force (pN)	Probability	-	+			Time after sealing slide (min)	Force (pN)			Force (pN)	Probability	-	+			Time after sealing slide (min)	Force (pN)			Force (pN)	Probability	-	+
Experiment #1	11	10.32	# that reached trap load limit	16	0	1	1	1		Experiment #1	6	3.69	# that reached trap load limit	4	0	1	1	1		Experiment #1	8	17.48	# that reached trap load limit	17	0	1	1	1		Experiment #1	8	5.95	# that reached trap load limit	3	0	1	1	1
	16	22.18	# Ruptures	95	2.86	1	1	1			7	6.05	# Ruptures	75	1.79	1	1	1			10	21.67	# Ruptures	115	2.62	1	1	1			11	5.41	# Ruptures	132	1.23	1	1	1
	18	18.36			2.86	0.990991	0.973413	1			8	18.83			1.79	0.987342	0.96269	1			13	14.75			2.62	0.992424	0.977632	1			12	5.6			1.23	0.992593	0.978128	1
	20	5.29	Median Force	9.36 pN	3.08	0.981982	0.957237	1			11	17.27	Median Force	8.64 pN	2.76	0.974684	0.940044	1			16	11.44	Median Force	9.41 pN	3.19	0.984848	0.96401	1			13	5.24	Median Force	5.60 pN	1.43	0.977778	0.952912	1
	23	7.41			3.63	0.972973	0.942806	1			14	21.8			3.13	0.936709	0.883017	0.990401			17	7.05			3.32	0.977273	0.951849	1			15	1.43			1.72	0.97037	0.941767	0.998973
	27	6.1			4.08	0.963964	0.929291	0.998636			15	8.64			3.16	0.924051	0.865633	0.982468			18	8.42			3.81	0.969697	0.940454	0.99894			15	2.58			1.74	0.962963	0.931106	0.99482
	29	5.17			4.14	0.954955	0.916371	0.993538			17	7.47			3.47	0.911392	0.848728	0.974057			20	21.52			4.02	0.962121	0.929554	0.994688			17	2.1			1.76	0.955556	0.920793	0.990319
	33	5.75			4.25	0.945946	0.90388	0.988012			20	6.2			3.69	0.898734	0.83221	0.965259			23	11.88			4.16	0.954545	0.919011	0.99008			18	1.43			2.1	0.948148	0.910746	0.985551
	36	20.96			4.31	0.936937	0.891717	0.982157			21	20.84			3.83	0.886076	0.816015	0.956137			25	6.69			4.29	0.94697	0.908741	0.985199			20	5.82			2.18	0.940741	0.900912	0.980569
	39	16.83			4.41	0.918919	0.86814	0.969698			25	6.93			3.96	0.873418	0.800096	0.946739			26	6.5			4.69	0.939394	0.898689	0.980098			23	3.01			2.49	0.933333	0.891255	0.975411
	47	19.25			4.65	0.90991	0.856647	0.963173			29	15.43			4.28	0.860759	0.784418	0.937101			28	4.85			4.75	0.931818	0.888819	0.974817			24	3.09			2.58	0.925926	0.881748	0.970104
	57	21.52			4.82	0.900901	0.845316	0.956486			31	11.12			4.49	0.848101	0.768954	0.927248			30	7.75			4.8	0.924242	0.879102	0.969383			25	17.78			2.65	0.918519	0.87237	0.964667
	62	6.38			4.88	0.891892	0.834126	0.949658			33	10.85			4.7	0.835443	0.753681	0.917205			34	10.42			4.85	0.916667	0.869517	0.963816			28	3.22			2.68	0.911111	0.863106	0.959117
	65	7.97			5.15	0.882883	0.823063	0.942703			35	7.98			4.86	0.822785	0.738582	0.906988			35	11.54			4.9	0.909091	0.860049	0.958133			30	4.57			2.73	0.903704	0.853942	0.953466
	66	17.55			5.17	0.873874	0.812113	0.935635			36	11.1			5.64	0.797468	0.708847	0.88609			41	8.17			4.96	0.901515	0.850684	0.952347			32	3.24			2.84	0.896296	0.844868	0.947725
	68	19.15			5.29	0.864865	0.801267	0.928463			38	3.13			5.74	0.78481	0.694189	0.875431			42	6.74			4.98	0.893939	0.841411	0.946468			33	2.68			3.01	0.888889	0.835876	0.941902
	70	22.15			5.52	0.855856	0.790515	0.921197			39	11.71			6.03	0.772152	0.679659	0.864645			43	9.37			5	0.886364	0.832223	0.940505			34	3.48			3.09	0.881481	0.826958	0.936005
	72	4.08			5.75	0.846847	0.77985	0.913843			40	4.28			6.05	0.759494	0.665248	0.853739			45	10.71			5.05	0.878788	0.823111	0.934465			36	1.23			3.14	0.874074	0.81811	0.930039
	73	4.31			6.06	0.837838	0.769267	0.906409			44	3.16			6.2	0.746835	0.650951	0.84272			47	5.11			5.11	0.871212	0.814069	0.928355			38	5.92			3.18	0.866667	0.809324	0.924009
	74	3.63			6.1	0.828829	0.758758	0.898899			44	1.79			6.24	0.734177	0.636761	0.831593			48	18.75			5.19	0.863636	0.805093	0.922179			40	15.38			3.22	0.859259	0.800598	0.917921
	75	4.41			6.19	0.81982	0.748321	0.891319			45	3.13			6.38	0.721519	0.622674	0.820364			51	4.8			5.44	0.856061	0.796178	0.915944			45	6.45			3.24	0.851852	0.791926	0.911777
	75	17.81			6.34	0.810811	0.73795	0.883672			46	3.13			6.77	0.708861	0.608684	0.809037			53	7.55			5.69	0.848485	0.787319	0.909651			51	2.84			3.26	0.844444	0.783307	0.905582
	80	9.14			6.38	0.801802	0.727642	0.875962			48	10.51			6.88	0.696203	0.594789	0.797616			55	6.86			5.78	0.840909	0.778513	0.903305			52	18.84			3.28	0.837037	0.774736	0.899338
	82	11.78			6.55	0.792793	0.717393	0.868192			50	8.08			6.93	0.683544	0.580985	0.786103			58	10.16			5.96	0.833333	0.769757	0.89691			57	12.19			3.3	0.82963	0.76621	0.893049
	85	5.52			6.61	0.783784	0.707201	0.860366			52	4.49			7.04	0.670886	0.567269	0.774503			61	6.35			6.11	0.825758	0.761049	0.890467			61	22.66			3.33	0.822222	0.757729	0.886716
	87	9.17			6.67	0.774775	0.697064	0.852486			53	13.85			7.07	0.658228	0.553638	0.762818			62	14.09			6.22	0.818182	0.752385	0.883979			65	18.59			3.34	0.814815	0.749289	0.880341
	90	4.14			6.68	0.765766	0.686978	0.844554			55	6.77			7.16	0.64557	0.540089	0.75105			64	10.65			6.32	0.810606	0.743764	0.877448			69	14.84			3.36	0.807407	0.740888	0.873927
Experiment #2	8	3.08			6.77	0.756757	0.676942	0.836572			56	9.54			7.42	0.632911	0.526622	0.739201			66	10.15			6.35	0.80303	0.735184	0.870877			70	10.39			3.39	0.8	0.732525	0.867475
	9	9.11			6.9	0.747748	0.666953	0.828542			58	13.72			7.47	0.620253	0.513233	0.727273			67	20.75			6.5	0.795455	0.726643	0.864266			75	1.76			3.48	0.792593	0.724199	0.860987
	11	6.68			7.04	0.738739	0.657011	0.820466			59	23.24			7.53	0.607595	0.499921	0.715268			69	8.74			6.69	0.787879	0.718139	0.857619			76	6.93			3.51	0.785185	0.715907	0.854464
	12	14.49			7.05	0.72973	0.647113	0.812346			62	10.07			7.78	0.594937	0.486686	0.703188			70	11.34			6.7	0.780303	0.70967	0.850936			77	7.27			3.65	0.777778	0.707648	0.847908
	14	21.1			7.09	0.720721	0.637259	0.804183			65	5.64			7.96	0.582278	0.473525	0.691032			72	8.17			6.74	0.772727	0.701237	0.844218			78	6.1			3.73	0.762963	0.691226	0.8347
	22	24.25			7.18	0.711712	0.627446	0.795978			66	2.76			7.98	0.56962	0.460438	0.678803			75	21.76			6.78	0.765152	0.692836	0.837467			79	4.59			3.75	0.755556	0.683061	0.82805
	25	13.03			7.25	0.693694	0.607941	0.779447			67	4.7			8.08	0.556962	0.447423	0.666501			77	8.93			6.8	0.757576	0.684468	0.830683			81	6.07			3.82	0.733333	0.658737	0.807929
	27	10.95			7.28	0.684685	0.598247	0.771123			68	4.86			8.4	0.544304	0.434481	0.654127			78	7.58			6.84	0.75	0.676131	0.823869			82	6.02			3.84	0.725926	0.650684	0.801168
	28	23.23			7.31	0.675676	0.58859	0.762761			69	15.53			8.42	0.531646	0.42161	0.641681			79	6.85			6.85	0.742424	0.667824	0.817024			82	7.36			3.95	0.718519	0.642656	0.794381
	34	20.34			7.41	0.666667	0.578971	0.754363			71	10.7			8.52	0.518987	0.40881	0.629164			80	6.22			6.86	0.734848	0.659546	0.810151			83	4.75			3.98	0.711111	0.634654	0.787568
	37	6.61			7.44	0.657658	0.569387	0.745928			72	3.96			8.59	0.506329	0.396081	0.616577			83	13.65			7	0.719697	0.643076	0.796318			84	6.32			4.01	0.703704	0.626677	0.78073
	38	23.46			7.48	0.648649	0.559839	0.737459			73	10.12			8.64	0.493671	0.383423	0.603919			85	7			7.05	0.712121	0.634881	0.789361			85	5.97			4.03	0.688889	0.610796	0.766982
	41	18.27			7.59	0.63964	0.550325	0.728954			74	16.32			8.73	0.481013	0.370836	0.59119			87	4.75			7.09	0.704545	0.626713	0.782378			86	3.95			4.09	0.681481	0.60289	0.760073
	49	13			7.93	0.630631	0.540845	0.720416			77	7.04			8.81	0.468354	0.358319	0.57839			89	7.91			7.35	0.69697	0.618571	0.775369			87	5.81			4.27	0.674074	0.595007	0.753141
	51	7.09			7.97	0.621622	0.5314	0.711844			78	8.73			8.9	0.455696	0.345873	0.565519		Experiment #2	10	20.61			7.55	0.689394	0.610453	0.768334			89	4.63			4.32	0.666667	0.587147	0.746186
	56	19.16			8	0.612613	0.521987	0.703239			79	18.23			9.15	0.443038	0.333499	0.552577			12	21.52			7.58	0.681818	0.602361	0.761275			90	4.32			4.38	0.659259	0.579309	0.73921
	57	6.9			8.03	0.603604	0.512607	0.694601			81	9.41			9.41	0.43038	0.321197	0.539562			14	10.58			7.75	0.674242	0.594293	0.754192			17	9.65			4.43	0.651852	0.571492	0.732211
	61	11.26			8.22	0.594595	0.503259	0.685931			83	12.71			9.54	0.417722	0.308968	0.526475			15	7			7.88	0.666667	0.586248	0.747085			19	6.26			4.44	0.644444	0.563697	0.725192
	66	10.25			8.36	0.585586	0.493943	0.677229			84	13.23			9.72	0.405063	0.296812	0.513314			17	5.69			7.91	0.659091	0.578227	0.739955			20	6.34			4.5	0.637037	0.555923	0.718151
	67	10.98			8.53	0.576577	0.484658	0.668495			89	3.83			10.07	0.392405	0.284732	0.500079			20	23.78			8.07	0.651515	0.570229	0.732801			21	7.26			4.56	0.62963	0.54817	0.711089
	68	9			9	0.558559	0.466183	0.650934		Experiment #2	9	6.24			10.12	0.379747	0.272727	0.486767			25	4.96			8.09	0.643939	0.562254	0.725625			22	3.73			4.57	0.622222	0.540438	0.704007
	69	10.15			9.1	0.54955	0.456992	0.642107			12	6.88			10.51	0.367089	0.260799	0.473378			32	9.35			8.17	0.628788	0.546369	0.711206			26	8.93			4.59	0.607407	0.525033	0.689782
	73	18.55			9.11	0.531532	0.438701	0.624362			13	13.04			10.7	0.35443	0.24895	0.459911			33	5.44			8.25	0.621212	0.53846	0.703964			28	3.82			4.63	0.6	0.517361	0.682639
Experiment #3	8	13.26			9.13	0.522523	0.429601	0.615444			16	3.47			10.85	0.341772	0.237182	0.446362			34	24.33			8.32	0.613636	0.530572	0.696701			29	4.83			4.66	0.592593	0.509708	0.675477
	10	2.86			9.14	0.513514	0.420532	0.606495			17	5.64			11.06	0.329114	0.225497	0.432731			36	10.41			8.35	0.606061	0.522705	0.689416			30	6.4			4.73	0.585185	0.502075	0.668296
	11	4.25			9.17	0.504505	0.411493	0.597517			22	7.96			11.1	0.316456	0.213897	0.419015			39	20.75			8.42	0.598485	0.514859	0.68211			31	5.33			4.75	0.577778	0.494461	0.661094
	12	13.56			9.36	0.495495	0.402483	0.588507			24	8.81			11.12	0.303797	0.202384	0.405211			42	5.78			8.49	0.583333	0.49923	0.667437			32	3.39			4.79	0.57037	0.486866	0.653874
	14	10.19			9.86	0.486486	0.393505	0.579468			26	6.03			11.33	0.291139	0.190963	0.391316			44	13.69			8.71	0.575758	0.491446	0.660069			32	6.36			4.82	0.562963	0.479291	0.646635
	23	18.13			9.89	0.477477	0.384556	0.570399			27	11.33			11.71	0.278481	0.179636	0.377326			46	18.73			8.74	0.568182	0.483682	0.652682			33	2.73			4.83	0.555556	0.471734	0.639377
	25	9.86			10.15	0.468468	0.375638	0.561299			29	8.52			12.71	0.265823	0.168407	0.363239			49	11.41			8.87	0.560606	0.475938	0.645274			36	14.95			4.9	0.548148	0.464197	0.6321
	27	11.92			10.19	0.459459	0.36675	0.552169			31	23.5			13.04	0.253165	0.15728	0.349049			50	9.58			8.89	0.55303	0.468215	0.637846			38	4.03			5.24	0.540741	0.456678	0.624804
	29	9.13			10.25	0.45045	0.357893	0.543008			38	9.72			13.12	0.240506	0.146261	0.334752			51	16.11			8.93	0.545455	0.460511	0.630398			39	3.51			5.31	0.533333	0.449178	0.617489
	31	7.44			10.32	0.441441	0.349066	0.533817			42	8.9			13.23	0.227848	0.135355	0.320341			54	7.88			9.05	0.537879	0.452827	0.62293			40	3.82			5.33	0.525926	0.441696	0.610156
	32	6.55			10.5	0.432432	0.34027	0.524595			44	8.59			13.72	0.21519	0.124569	0.305811			58	9.08			9.08	0.530303	0.445163	0.615443			40	3.3			5.41	0.511111	0.426789	0.595434
	34	8.22			10.51	0.423423	0.331505	0.515342			45	8.42			13.85	0.202532	0.11391	0.291153			60	8.07			9.13	0.522727	0.437519	0.607936			41	3.73			5.5	0.503704	0.419363	0.588045
	39	7.48			10.84	0.414414	0.322771	0.506057			46	11.06			14.11	0.189873	0.103388	0.276359			62	10.56			9.28	0.515152	0.429894	0.600409			42	4.43			5.6	0.496296	0.411955	0.580637
	49	8			10.94	0.405405	0.314069	0.496741			47	6.38			14.82	0.177215	0.0930121	0.261418			64	14			9.35	0.507576	0.422289	0.592862			42	4.01			5.75	0.488889	0.404566	0.573211
	59	8.53			10.95	0.396396	0.305399	0.487393			51	7.07			14.99	0.164557	0.082795	0.246319			67	4.69			9.37	0.5	0.414704	0.585296			43	8.51			5.79	0.481481	0.397196	0.565767
	61	7.25			10.98	0.387387	0.296761	0.478013			56	13.12			15.01	0.151899	0.0727515	0.231046			70	4.02			9.44	0.492424	0.407138	0.577711			44	4.82			5.81	0.474074	0.389844	0.558304
	65	16.89			11.26	0.378378	0.288156	0.4686			58	8.4			15.43	0.139241	0.0628994	0.215582			72	14.52			9.51	0.484848	0.399591	0.570106			45	5.5			5.82	0.466667	0.382511	0.550822
	67	20.89			11.78	0.369369	0.279584	0.459155			61	14.99			15.53	0.126582	0.0532607	0.199904			75	6.78			9.58	0.477273	0.392064	0.562481			45	3.34			5.84	0.451852	0.3679	0.535803
	71	10.84			11.92	0.36036	0.271046	0.449675			63	14.11			16.32	0.113924	0.0438628	0.183985			77	20.8			9.81	0.469697	0.384557	0.554837			46	6.83			5.92	0.444444	0.360623	0.528266
	74	6.19			12.3	0.351351	0.262541	0.440161			64	14.82			17.27	0.101266	0.0347413	0.16779			78	20.75			10	0.462121	0.37707	0.547173			47	7.09			5.95	0.437037	0.353365	0.520709
	82	9			12.87	0.342342	0.254072	0.430613			66	22.35			18.23	0.0886076	0.0259429	0.151272			84	21			10.02	0.454545	0.369602	0.539489			48	6.79			5.97	0.42963	0.346126	0.513134
	84	4.41			12.97	0.333333	0.245637	0.421029			68	5.74			18.83	0.0759494	0.0175317	0.134367			87	4.9			10.03	0.44697	0.362154	0.531785			49	3.75			6.02	0.414815	0.331704	0.497925
	85	7.25			13	0.324324	0.237239	0.41141			70	20.49			21.8	0.056962	0.00257183	0.111352			88	16.11			10.15	0.439394	0.354726	0.524062			52	3.14			6.07	0.407407	0.324523	0.490292
Experiment #4	11	6.06			13.03	0.315315	0.228877	0.401753			74	7.16			22.35	0.0379747	0	0.085283			90	6.11			10.16	0.431818	0.347318	0.516318			53	4.03			6.1	0.4	0.317361	0.482639
	14	4.65			13.26	0.306306	0.220553	0.392059			75	7.53								Experiment #3	9	23.92			10.39	0.424242	0.339931	0.508554			53	4.9			6.11	0.392593	0.310218	0.474967
	17	4.82			13.42	0.297297	0.212268	0.382326			78	7.42									15	5.96			10.41	0.416667	0.332563	0.50077			54	5.75			6.26	0.385185	0.303096	0.467275
	18	14.05			13.54	0.288288	0.204022	0.372554			80	9.15									16	10.03			10.42	0.409091	0.325216	0.492966			55	8.28			6.32	0.377778	0.295993	0.459562
	19	8.03			13.56	0.279279	0.195817	0.362741			86	15.01									18	12.32			10.56	0.401515	0.31789	0.485141			56	7.08			6.34	0.37037	0.288911	0.45183
	20	9.36			14.05	0.27027	0.187654	0.352887			88	7.78									19	22.08			10.58	0.386364	0.303299	0.469428			58	9.33			6.36	0.355556	0.274808	0.436303
	24	7.04			14.49	0.261261	0.179534	0.342989													21	23.24			10.65	0.378788	0.296036	0.46154			59	5.84			6.4	0.348148	0.267789	0.428508
	25	6.77			14.5	0.252252	0.171458	0.333047													23	8.32			10.71	0.371212	0.288794	0.453631			63	2.65			6.45	0.340741	0.26079	0.420691
	26	7.05			14.61	0.243243	0.163428	0.323058													28	8.49			10.79	0.363636	0.281573	0.445699			64	6.84			6.54	0.333333	0.253814	0.412853
	27	7.31			15.8	0.234234	0.155446	0.313022													29	8.25			10.83	0.356061	0.274375	0.437746			68	6.54			6.67	0.325926	0.246859	0.404993
	29	7.93			16.83	0.225225	0.147514	0.302936													30	8.49			10.84	0.348485	0.267199	0.429771			74	9.95			6.79	0.318519	0.239927	0.39711
	32	24.19			17.55	0.215841	0.139222	0.29246													31	10.83			10.86	0.340909	0.260045	0.421773			75	7.4			6.83	0.311111	0.233018	0.389204
	37	20.75			17.81	0.206456	0.130993	0.281919													33	9.81			10.87	0.333333	0.252915	0.413752			79	10.09			6.84	0.303704	0.226132	0.381275
	39	9.89			18.13	0.197072	0.122831	0.271313													34	10.86			10.98	0.325758	0.245808	0.405707			81	11.43			6.93	0.296296	0.21927	0.373323
	41	10.5			18.18	0.187688	0.114739	0.260636													35	3.81			11.34	0.318182	0.238725	0.397639			82	2.49			7.08	0.288889	0.212432	0.365346
	43	7.28			18.36	0.177809	0.106177	0.249441													37	8.35			11.41	0.310606	0.231666	0.389547			84	11.38			7.09	0.281481	0.205619	0.357344
	44	9.1			19.15	0.16735	0.0970594	0.237641													38	10.87			11.44	0.30303	0.224631	0.381429			90	1.74			7.12	0.274074	0.198832	0.349316
	50	12.97			19.16	0.156891	0.0880687	0.225713													39	8.71			11.54	0.295455	0.217622	0.373287			11	5.79			7.2	0.266667	0.192071	0.341263
	51	8.36			19.25	0.146431	0.0792136	0.213649													43	10.79			11.88	0.287879	0.210639	0.365119			14	5.41			7.26	0.259259	0.185336	0.333183
	52	7.59			20.89	0.134229	0.0684951	0.199962													44	5			12.13	0.280303	0.203682	0.356924			15	6.11			7.27	0.251852	0.178629	0.325075
	54	6.34																			46	6.32			12.32	0.272727	0.196752	0.348703			15	7.7			7.36	0.244444	0.17195	0.316939
	55	18.18																			47	13.79			12.69	0.265152	0.189849	0.340454			17	7.2			7.4	0.237037	0.1653	0.308774
	60	13.42																			49	13.17			13.17	0.257576	0.182976	0.332176			18	4.73			7.49	0.22963	0.158681	0.300578
	64	14.61																			50	15.4			13.65	0.25	0.176131	0.323869			22	4.5			7.7	0.222222	0.152092	0.292352
	65	13.54																			52	10			13.69	0.242424	0.169317	0.315532			23	4.38			7.77	0.214815	0.145536	0.284093
	66	12.87																			58	3.32			13.79	0.234848	0.162533	0.307164			24	4.56			7.93	0.2	0.132525	0.267475
	68	10.51																			60	3.19			14	0.227273	0.155782	0.298763			25	3.18			8.28	0.192593	0.126073	0.259112
	69	9.11																			61	10.98			14.09	0.219697	0.149064	0.29033			26	9.07			8.37	0.185185	0.119659	0.250711
	70	10.94																			62	6.8			14.37	0.212121	0.142381	0.281861			28	4.79			8.51	0.177778	0.113284	0.242271
	71	6.67																			64	22.8			14.52	0.204545	0.135734	0.273357			28	6.02			8.53	0.17037	0.106951	0.23379
	72	22.22																			68	17.4			14.75	0.19697	0.129123	0.264816			30	4.27			8.77	0.162963	0.100662	0.225264
	74	14.5																			71	4.16			15.14	0.189394	0.122552	0.256236			31	3.84			8.93	0.155556	0.0944178	0.216693
	75	12.3																			72	4.29			15.4	0.181818	0.116021	0.247615			32	5.31			9.07	0.148148	0.0882227	0.208074
	77	15.8																			74	15.14			15.74	0.174242	0.109533	0.238951			33	3.98			9.33	0.140741	0.0820792	0.199402
	80	22																			76	9.13			16.11	0.159091	0.0966947	0.221487			35	14.15			9.65	0.133333	0.0759908	0.190676
	83	5.15																			76	9.28			17.4	0.151515	0.090349	0.212681			37	3.33			9.95	0.125926	0.0699614	0.18189
	85	7.18																			77	9.51			17.48	0.143939	0.0840564	0.203822			42	2.18			9.97	0.118519	0.0639954	0.173042
	87	4.88																			78	8.89			18.73	0.136364	0.0778205	0.194907			43	3.36			10.09	0.103704	0.0522752	0.155132
																					79	10.58			19.2	0.128342	0.0711708	0.185514			44	3.65			10.39	0.0962963	0.0465342	0.146058
																					81	9.44									46	3.26			11.38	0.0888889	0.0408834	0.136894
																					82	15.74									47	7.77			11.43	0.0814815	0.0353333	0.12763
																					86	2.62									48	8.53			12.19	0.0740741	0.0298964	0.118252
																					87	5.05									49	7.49			12.79	0.0666667	0.0245888	0.108745
																					88	7.09									50	4.66			14.15	0.0592593	0.0194307	0.0990878
																					90	8.87									51	8.37			14.84	0.0518519	0.0144493	0.0892544
																				Experiment #4	12	8.09									52	7.93			14.95	0.0444444	0.00968139	0.0792075
																					15	12.13									53	4.59			15.38	0.037037	0.00518009	0.068894
																					17	10.02									53	3.28			17.78	0.0296296	0.00102653	0.0582327
																					18	4.98									54	9.97			18.59	0.0222222	0	0.0470876
																					22	10.39									56	10.09
																					32	14.37									57	5.84
																					34	10.84									63	1.72
																					37	12.69									64	4.44
																					41	5.19									67	3.82
																					48	9.05									69	12.79
																					59	6.84									75	8.77
																					64	19.2									77	7.93
																					83	7.35									78	6.36
																					84	6.7									79	4.09
																															80	6.67
																															84	7.12
																															88	21.48

## Sheet: Compiled Statistics
		Kinetochore Type, Treatment	Total Number of Events (N)	# Ruptures	# that reached trap load limit	Median Force (pN)	-95% CI (pN)	+95% CI (pN)
	Figure 1 & Figure S1
		wild type, no treatment	156	138	18	9.83	8.94	10.97
		wild type, ADP-treated	110	100	10	8.66	7.69	9.83
		wild type, ATP-treated	118	116	2	5.31	4.4	6.33
		wild type, ATP- & Phosphatase-treated	69	68	1	7.53	6.45	9.33
		wild type, MnCl2-treated	37	31	6	8.57	7.08	16.61
		wild type, MnCl2- & ADP-treated	52	50	2	8.08	6.39	11.58
		wild type, MnCl2- & ATP-treated	24	24	0	4.84	2.43	7.38
	Figure 2 & Figure S2	wild type, DMSO-treated	85	82	3	8.15	7.73	9.55
		wild type, DMSO- & ADP-treated	80	76	4	8.2	7.89	10.25
		wild type, DMSO- & ATP-treated	100	98	2	4.97	4.15	5.48
		wild type, DMSO- & Reversine-treated	74	61	13	8.11	7.04	9.92
		Mps1-1, no treatment, no Dam1	48	45	3	4.7	4.4	6.16
		Mps1-1, no treatment + Dam1	68	47	21	12.42	8.79	17.73
		Mps1-1, ADP-treated, no Dam1	20	20	0	4.15	3.62	6.6
		Mps1-1, ADP-treated + Dam1	51	34	17	15.5	9.64	22.09
		Mps1-1, ATP-treated, no Dam1	45	45	0	4.34	3.66	6.03
		Mps1-1, ATP-treated + Dam1	39	32	7	10.95	9.26	15.59
		Spc105-6A (myc), no treatment	84	82	2	8.34	7.88	9.55
	Figure 3 & Figure S2	Spc106-6A (myc), ADP-treated	57	55	2	8.66	7.04	10
		Spc105-6A (myc), ATP-treated	59	57	2	3.17	2.81	3.83
		Ndc80-11A (3HA), no treatment	96	95	1	8.66	7.57	10.41
		Ndc80-11A (3HA), ADP-treated	74	66	8	10.04	8.59	12
		Ndc80-11A (3HA), ATP-treated	71	64	7	8.53	7.87	10.5
		Ndc80 (3HA), no treatment	46	40	6	9.92	6.97	12.75
		Ndc80 (3HA), ADP-treated	37	32	5	8.87	7.65	14.55
		Ndc80 (3HA), ATP-treated	55	54	1	5.66	4.22	6.82
		Ndc80-8A (3HA), no treatment	111	95	16	9.36	8.53	10.95
	Figure 5	Ndc80-8A (3HA), ADP-treated	79	75	4	8.64	7.78	10.51
		Ndc80-8A (3HA), ATP-treated	132	115	17	9.41	8.71	10.56
		Ndc80-8D (3HA), no treatment	135	132	3	5.6	4.79	6.07

## Sheet: p-values (log-rank test)
	p-values using log-rank test
			Figure 1 & Figure S1								Figure 2 & Figure S2											Figure 3 & Figure S2										Figure 5
		KINETOCHORE TYPE → ↓	wild type, no treatment	wild type, ADP-treated	wild type, ATP-treated	wild type, ATP- & Phosphatase-treated	wild type, MnCl2-treated	wild type, MnCl2- & ADP-treated	wild type, MnCl2- & ATP-treated		wild type, DMSO-treated	wild type, DMSO- & ADP-treated	wild type, DMSO- & ATP-treated	wild type, DMSO- & Reversine-treated	Mps1-1, no treatment, no Dam1	Mps1-1, no treatment + Dam1	Mps1-1, ADP-treated, no Dam1	Mps1-1, ADP-treated + Dam1	Mps1-1, ATP-treated, no Dam1	Mps1-1, ATP-treated + Dam1		Spc105-6A (myc), no treatment	Spc106-6A (myc), ADP-treated	Spc105-6A (myc), ATP-treated	Ndc80-11A (3HA), no treatment	Ndc80-11A (3HA), ADP-treated	Ndc80-11A (3HA), ATP-treated	Ndc80 (3HA), no treatment	Ndc80 (3HA), ADP-treated	Ndc80 (3HA), ATP-treated		Ndc80-8A (3HA), no treatment	Ndc80-8A (3HA), ADP-treated	Ndc80-8A (3HA), ATP-treated	Ndc80-8D (3HA), no treatment
	Figure 1 & Figure S1	wild type, no treatment		0.28	3.1e-13	0.0007	0.86	0.12	8.9e-09
		wild type, ADP-treated			1.1e-07	0.06	0.45	0.58	6.1e-06
		wild type, ATP-treated				0.004	2.4e-05	0.0007	0.47
		wild type, ATP- & Phosphatase-treated					0.03	0.35	0.002
		wild type, MnCl2-treated						0.21	6e-05
		wild type, ADP-treated							0.0008
		wild type, MnCl2- & ATP-treated
	Figure 2 & Figure S2	wild type, DMSO-treated										0.89	5.6e-08	0.42
		wild type, DMSO- & ADP-treated											2.2e-08	0.42
		wild type, DMSO- & ATP-treated												3.1e-08
		wild type, DMSO- & Reversine-treated
		Mps1-1, no treatment, no Dam1														9.7e-09	0.29	5.7e-09	0.15	4.4e-06
		Mps1-1, no treatment + Dam1															5.5e-11	0.57	6e-15	0.39
		Mps1-1, ADP-treated, no Dam1																2.3e-11	0.88	9.9e-10
		Mps1-1, ADP-treated + Dam1																	4.4e-15	0.14
		Mps1-1, ATP-treated, no Dam1																		3.5e-12
		Mps1-1, ATP-treated + Dam1
	Figure 3 & Figure S2	Spc105-6A (myc), no treatment																					0.89	1.6e-08
		Spc106-6A (myc), ADP-treated																						7.8e-08
		Spc105-6A (myc), ATP-treated
		Ndc80-11A (3HA), no treatment																								0.6	0.07	0.12	0.06	0.0003
		Ndc80-11A (3HA), ADP-treated																									0.74	0.92	0.8	1.8e-05
		Ndc80-11A (3HA), ATP-treated																										0.74	0.61	2.6e-05
		Ndc80 (3HA), no treatment																											0.82	0.0002
		Ndc80 (3HA), ADP-treated																												0.0002
		Ndc80 (3HA), ATP-treated
	Figure 5	Ndc80-8A (3HA), no treatment																															0.12	0.68	2e-12
		Ndc80-8A (3HA), ADP-treated																																0.3	2.6e-06
		Ndc80-8A (3HA), ATP-treated																																	1.6e-12
		Ndc80-8D (3HA), no treatment
