# Supplementary material for: Kinetochore-bound Mps1 regulates kinetochore–microtubule attachments via Ndc80 phosphorylation
Source: J Cell Biol. 2021 Oct 14;220(12):e202106130. doi: 10.1083/jcb.202106130 (PMC8641409; doi:10.1083/jcb.202106130)
Supplement: Table S6 — shows mass spectrometry raw data. [file JCB_202106130_TableS6.xlsx]

## Sheet: wildtype (SBY19186)
Protein FDR Confidence: Combined	Master	Accession	Description	Exp. q-value: Combined	Sum PEP Score	Coverage [%]	# Peptides	# PSMs	# Unique Peptides	# AAs	MW [kDa]	calc. pI	Score Sequest HT: Sequest HT	# Peptides (by Search Engine): Sequest HT	Biological Process	Cellular Component	Molecular Function	Pfam IDs	Entrez Gene ID	Ensembl Gene ID	Chromosome	Gene Symbol
High	Master Protein	YGL093W	SPC105 SGDID:S000003061, Chr VII from 334886-337639, Genome Release 64-2-1, Verified ORF, "Subunit of a kinetochore-microtubule binding complex; complex bridges centromeric heterochromatin and kinetochore MAPs and motors; required for sister chromatid bi-orientation and kinetochore binding of SAC components; complex also includes Kre28p; modified by sumoylation"	0	370.901	58	53	747	53	917	104.8	5.25	2140.3	53	transport		transporter activity	Pf01496, Pf02463, Pf08317, Pf15402		YGL093W	VII
High	Master Protein	YIL144W	NDC80 SGDID:S000001406, Chr IX from 78074-80149, Genome Release 64-2-1, Verified ORF, "Component of the kinetochore-associated Ndc80 complex; conserved coiled-coil protein involved in chromosome segregation, spindle checkpoint activity, and kinetochore assembly and clustering; evolutionarily conserved; complex members include Ndc80p, Nuf2p, Scp24p, and Spc25p; modified by sumoylation"	0	300.471	62	49	605	49	691	80.4	8.68	1622.98	49	cell division;cell organization and biogenesis;regulation of biological process	chromosome;nucleus	protein binding;structural molecule activity	Pf03801, Pf06008	854662	YIL144W	IX	TID3; NDC80
High	Master Protein	YAL034W-A	MTW1 SGDID:S000000032, Chr I from 79718-80587, Genome Release 64-2-1, Verified ORF, "Essential component of the MIND kinetochore complex; joins kinetochore subunits contacting DNA to those contacting microtubules; critical to kinetochore assembly; complex consists of Mtw1p Including Nnf1p-Nsl1p-Dsn1p (MIND)"	0	179.168	60	23	378	23	289	33.2	5.24	1053.52	23	cell division;cell organization and biogenesis	chromosome;cytoplasm;cytoskeleton;nucleus	protein binding	Pf05859	851197	YAL034W-A	I	MTW1
High	Master Protein	YOL069W	NUF2 SGDID:S000005430, Chr XV from 198942-200297, Genome Release 64-2-1, Verified ORF, "Component of the kinetochore-associated Ndc80 complex; involved in chromosome segregation, spindle checkpoint activity, and kinetochore clustering; evolutionarily conserved; other members include Ndc80p, Nuf2p, Spc24p, and Spc25p"	0	181.747	58	26	367	26	451	52.9	4.61	947.68	26	cell organization and biogenesis			Pf03800		YOL069W	XV
High	Master Protein	YPL233W	NSL1 SGDID:S000006154, Chr XVI from 106172-106822, Genome Release 64-2-1, Verified ORF, "Essential component of the MIND kinetochore complex; joins kinetochore subunits contacting DNA to those contacting microtubules; required for accurate chromosome segregation; complex consists of Mtw1p Including Nnf1p-Nsl1p-Dsn1p (MIND)"	0	134.553	78	18	332	18	216	25.4	4.82	847.49	18	cell organization and biogenesis	chromosome		Pf08641		YPL233W; WN66_06299	XVI
High	Master Protein	YDL028C	MPS1 SGDID:S000002186, Chr IV from 403291-400997, Genome Release 64-2-1, reverse complement, Verified ORF, "Dual-specificity kinase; autophosphorylation required for function; required for spindle pole body (SPB) duplication and spindle checkpoint function; contributes to bi-orientation by promoting formation of force-generating kinetochore-microtubule attachments in meiosis I; substrates include…	0	222.034	52	31	305	31	764	86.7	8.94	873.73	31	cell organization and biogenesis;metabolic process;regulation of biological process		catalytic activity;nucleotide binding	Pf00069, Pf07714		YDL028C; WN66_01019	IV
High	Master Protein	YJR112W	NNF1 SGDID:S000003873, Chr X from 637030-637635, Genome Release 64-2-1, Verified ORF, "Essential component of the MIND kinetochore complex; joins kinetochore subunits contacting DNA to those contacting microtubules; required for accurate chromosome segregation; complex consists of Mtw1p Including Nnf1p-Nsl1p-Dsn1p (MIND)"	0	126.493	82	17	296	17	201	23.6	4.86	768.5	17				Pf03980		YJR112W	X
High	Master Protein	YMR117C	SPC24 SGDID:S000004723, Chr XIII from 501891-501250, Genome Release 64-2-1, reverse complement, Verified ORF, "Component of the kinetochore-associated Ndc80 complex; involved in chromosome segregation, spindle checkpoint activity, and kinetochore clustering; evolutionarily conserved; other members include Ndc80p, Nuf2p, Spc24p, and Spc25p"	0	142.992	71	16	267	16	213	24.6	4.96	863.72	16				Pf08286		YMR117C; WN66_04951	XIII
High	Master Protein	sp	GAG_SCVLA	0	148.698	38	20	261	20	680	75.9	5.86	730.36	20
High	Master Protein	YLL024C	SSA2 SGDID:S000003947, Chr XII from 97485-95566, Genome Release 64-2-1, reverse complement, Verified ORF, "ATP-binding protein; involved in protein folding and vacuolar import of proteins; member of heat shock protein 70 (HSP70) family; associated with the chaperonin-containing T-complex; present in the cytoplasm, vacuolar membrane and cell wall; 98% identical with paralog Ssa1p, but subtle diffe…	0	172.179	51	24	253	10	639	69.4	5.06	702.36	24	cell organization and biogenesis			Pf00012, Pf06723		YLL024C	XII
High	Master Protein	YDL229W	SSB1 SGDID:S000002388, Chr IV from 44065-45906, Genome Release 64-2-1, Verified ORF, "Cytoplasmic ATPase that is a ribosome-associated molecular chaperone; functions with J-protein partner Zuo1p; may be involved in folding of newly-made polypeptide chains; member of the HSP70 family; interacts with phosphatase subunit Reg1p; SSB1 has a paralog, SSB2, that arose from the whole genome duplication"	0	196.57	63	28	234	3	613	66.6	5.44	579.43	28	cell organization and biogenesis			Pf00012, Pf06723		YDL229W; WN66_00802	IV
High	Master Protein	YDR532C	KRE28 SGDID:S000002940, Chr IV from 1500553-1499396, Genome Release 64-2-1, reverse complement, Verified ORF, "Subunit of a kinetochore-microtubule binding complex; complex bridges centromeric heterochromatin and kinetochore MAPs and motors; required for sister chromatid bi-orientation and kinetochore binding of SAC components; complex also includes Spc105p; modified by sumoylation"	0	139.76	51	19	234	19	385	44.6	4.87	685.4	19						YDR532C	IV
High	Master Protein	YNL209W	SSB2 SGDID:S000005153, Chr XIV from 252059-253900, Genome Release 64-2-1, Verified ORF, "Cytoplasmic ATPase that is a ribosome-associated molecular chaperone; functions with J-protein partner Zuo1p; may be involved in the folding of newly-synthesized polypeptide chains; member of the HSP70 family; SSB2 has a paralog, SSB1, that arose from the whole genome duplication"	0	178.56	56	26	219	1	613	66.6	5.49	540.09	26	cell organization and biogenesis			Pf00012, Pf06723		YNL209W	XIV
High	Master Protein	YAL005C	SSA1 SGDID:S000000004, Chr I from 141431-139503, Genome Release 64-2-1, reverse complement, Verified ORF, "ATPase involved in protein folding and NLS-directed nuclear transport; member of HSP70 family; forms chaperone complex with Ydj1p; localized to nucleus, cytoplasm, and cell wall; 98% identical with paralog Ssa2p, but subtle differences between the two proteins provide functional specificity …	0	140.352	41	20	210	6	642	69.6	5.11	560.75	20	cell organization and biogenesis		nucleotide binding	Pf00012, Pf06723		YAL005C; WN66_00078	I
High	Master Protein	YKL089W	MIF2 SGDID:S000001572, Chr XI from 273394-275043, Genome Release 64-2-1, Verified ORF, "Protein required for structural integrity of elongating spindles; localizes to the kinetochore; interacts with histones H2A, H2B, and H4; phosphorylated by Ipl1p; orthologous to human centromere constitutive-associated network (CCAN) subunit CENP-C and fission yeast cnp3"	0	99.322	49	20	203	20	549	62.4	4.81	490.12	20	cell organization and biogenesis	chromosome	DNA binding	Pf11699, Pf15624		YKL089W; WN66_03897	XI
High	Master Protein	YLR045C	STU2 SGDID:S000004035, Chr XII from 237703-235037, Genome Release 64-2-1, reverse complement, Verified ORF, "Microtubule-associated protein (MAP) of the XMAP215/Dis1 family; regulates microtubule dynamics during spindle orientation and metaphase chromosome alignment; interacts with spindle pole body component Spc72p"	0	131.971	37	27	189	27	888	100.9	8.57	466.57	27	cell organization and biogenesis;metabolic process	chromosome;cytoplasm;cytoskeleton	protein binding;structural molecule activity	Pf04111	850734	YLR045C	XII	STU2
High	Master Protein	YER018C	SPC25 SGDID:S000000820, Chr V from 192624-191959, Genome Release 64-2-1, reverse complement, Verified ORF, "Component of the kinetochore-associated Ndc80 complex; involved in chromosome segregation, spindle checkpoint activity, and kinetochore clustering; evolutionarily conserved; other members include Ndc80p, Nuf2p, Spc24p, and Spc25p"	0	86.833	74	13	189	13	221	25.2	6.92	493.8	13						YER018C	V
High	Master Protein	YLR024C	UBR2 SGDID:S000004014, Chr XII from 193281-187663, Genome Release 64-2-1, reverse complement, Verified ORF, "Cytoplasmic ubiquitin-protein ligase (E3); required for ubiquitylation of Rpn4p; mediates formation of a Mub1p-Ubr2p-Rad6p complex"	0	97.656	16	20	158	20	1872	216.6	6.34	371.4	20			metal ion binding	Pf02207		YLR024C	XII
High	Master Protein	YIR010W	DSN1 SGDID:S000001449, Chr IX from 375431-377161, Genome Release 64-2-1, Verified ORF, "Essential component of the MIND kinetochore complex; joins kinetochore subunits contacting DNA to those contacting microtubules; phosphorylation of Dsn1p promotes interaction between outer and inner kinetochore proteins; N-terminal end interacts with monopolin subunit Csm1p and is essential for meiotic but not…	0	88.838	37	15	158	15	576	65.7	5.36	367.52	15	cell division;cell organization and biogenesis	chromosome;nucleus	protein binding	Pf08202	854827	YIR010W	IX	DSN1
High	Master Protein	YGR188C	BUB1 SGDID:S000003420, Chr VII from 875109-872044, Genome Release 64-2-1, reverse complement, Verified ORF, "Protein kinase involved in the cell cycle checkpoint into anaphase; in complex with Mad1p and Bub3p, prevents progression into anaphase in presence of spindle damage; Cdc28p-mediated phosphorylation at Bub1p-T566 is important for degradation in anaphase and adaptation of checkpoint to prol…	0	111.367	34	23	145	23	1021	117.8	6.71	390.83	23	metabolic process;regulation of biological process		catalytic activity;nucleotide binding	Pf00069, Pf08171, Pf08311		YGR188C	VII
High	Master Protein	YKL052C	ASK1 SGDID:S000001535, Chr XI from 340546-339668, Genome Release 64-2-1, reverse complement, Verified ORF, "Essential subunit of the Dam1 complex (aka DASH complex); couples kinetochores to the force produced by MT depolymerization thereby aiding in chromosome segregation; phosphorylated during the cell cycle by cyclin-dependent kinases; sumoylated in an Mms21p-dependent manner; protein abundance…	0	94.756	63	11	134	11	292	32.1	4.73	408.2	11	cell organization and biogenesis			Pf08655		YKL052C	XI
High	Master Protein	YDR201W	SPC19 SGDID:S000002609, Chr IV from 856317-856814, Genome Release 64-2-1, Verified ORF, "Essential subunit of the Dam1 complex (aka DASH complex); complex couples kinetochores to the force produced by MT depolymerization thereby aiding in chromosome segregation; also localized to nuclear side of spindle pole body"	0	99.304	78	10	125	10	165	18.9	4.87	315.61	10	cell division;cell organization and biogenesis;regulation of biological process	chromosome;cytoplasm;cytoskeleton;nucleus	protein binding	Pf08287	851782	YDR201W	IV	SPC19
High	Master Protein	YGR113W	DAM1 SGDID:S000003345, Chr VII from 718893-719924, Genome Release 64-2-1, Verified ORF, "Essential subunit of the Dam1 complex (aka DASH complex); cooperates with Duo1p to connect the DASH complex with the microtubules (MT); couples kinetochores to the force produced by MT depolymerization thereby aiding in chromosome segregation; Ipl1p target for regulating kinetochore-MT attachments"	0	60.908	46	11	124	11	343	38.4	9.17	360.82	11	cell division;cell organization and biogenesis;regulation of biological process	chromosome;cytoplasm;cytoskeleton;nucleus	protein binding	Pf08653	853010	YGR113W	VII	DAM1
High	Master Protein	YBR211C	AME1 SGDID:S000000415, Chr II from 647132-646158, Genome Release 64-2-1, reverse complement, Verified ORF, "Essential kinetochore protein associated with microtubules and SPBs; component of the kinetochore sub-complex COMA (Ctf19p, Okp1p, Mcm21p, Ame1p); involved in spindle checkpoint maintenance; orthologous to human centromere constitutive-associated network (CCAN) subunit CENP-U and fission ye…	0	61.258	31	10	118	10	324	37.4	4.93	306.21	10	cell division;cell organization and biogenesis	chromosome;cytoplasm;nucleus			852512	YBR211C	II	AME1
High	Master Protein	sp	TRYP_PIG	0	29.048	25	4	107	4	231	24.4	7.18	195.33	4
High	Master Protein	YER165W	PAB1 SGDID:S000000967, Chr V from 510373-512106, Genome Release 64-2-1, Verified ORF, "Poly(A) binding protein; part of the 3'-end RNA-processing complex, mediates interactions between the 5' cap structure and the 3' mRNA poly(A) tail, involved in control of poly(A) tail length, interacts with translation factor eIF-4G; stimulates, but is not required for the deadenylation activity of the Pan2p-P…	0	68.084	37	14	95	14	577	64.3	5.97	243.47	14			RNA binding	Pf00076, Pf00658, Pf13893, Pf14259		YER165W; WN66_01948	V
High	Master Protein	YDR130C	FIN1 SGDID:S000002537, Chr IV from 716622-715747, Genome Release 64-2-1, reverse complement, Verified ORF, "Spindle pole body-related intermediate filament protein; forms cell cycle-specific filaments between spindle pole bodies in dividing cells; localizes to poles and microtubules of spindle during anaphase and contributes to spindle stability; involved in Glc7p localization and regulation; rel…	0	44.856	35	7	95	7	291	33.2	9.82	251.23	7	cell organization and biogenesis;regulation of biological process	cytoplasm;cytoskeleton;nucleus	protein binding;structural molecule activity		851708	YDR130C	IV	FIN1
High	Master Protein	YOR026W	BUB3 SGDID:S000005552, Chr XV from 379781-380806, Genome Release 64-2-1, Verified ORF, "Kinetochore checkpoint WD40 repeat protein; localizes to kinetochores during prophase and metaphase, delays anaphase in the presence of unattached kinetochores; forms complexes with Mad1p-Bub1p and with Cdc20p, binds Mad2p and Mad3p"	0	49.692	39	11	91	11	341	38.4	5.27	215.43	11			protein binding	Pf00400		YOR026W	XV
High	Master Protein	sp	CAS1_BOVIN	0	45.424	34	6	81	6	214	24.5	5.02	225.46	6
High	Master Protein	YGR179C	OKP1 SGDID:S000003411, Chr VII from 854895-853675, Genome Release 64-2-1, reverse complement, Verified ORF, "Outer kinetochore protein required for accurate chromosome segregation; component of COMA (Ctf19p, Okp1p, Mcm21p, Ame1p) a kinetochore sub-complex which functions as a platform for kinetochore assembly; orthologous to human centromere constitutive-associated network (CCAN) subunit CENP-Q a…	0	66.974	39	12	78	12	406	47.3	6.51	199.28	12	cell division;cell organization and biogenesis	chromosome;nucleus	protein binding		853090	YGR179C	VII	OKP1
High	Master Protein	sp	K22E_HUMAN	0	59.349	33	12	76	12	645	65.8	8	202.09	12
High	Master Protein	YLR432W	IMD3 SGDID:S000004424, Chr XII from 1002557-1004128, Genome Release 64-2-1, Verified ORF, "Inosine monophosphate dehydrogenase; catalyzes the rate-limiting step in the de novo synthesis of GTP; member of a four-gene family in S. cerevisiae, constitutively expressed; IMD3 has a paralog, IMD4, that arose from the whole genome duplication"	0	54.56	32	11	76	7	523	56.5	7.4	220.82	11	metabolic process	cytoplasm;membrane	catalytic activity;metal ion binding;protein binding;RNA binding	Pf00106, Pf00478, Pf00571	851152	YLR432W	XII	IMD3
High	Master Protein	sp	K1C10_HUMAN	0	60.35	22	8	75	8	593	59.5	5.21	224.08	8
High	Master Protein	YKR037C	SPC34 SGDID:S000001745, Chr XI from 511797-510910, Genome Release 64-2-1, reverse complement, Verified ORF, "Essential subunit of the Dam1 complex (aka DASH complex); complex couples kinetochores to the force produced by MT depolymerization thereby aiding in chromosome segregation; also localized to nuclear side of spindle pole body"	0	51.695	54	12	71	12	295	34.1	8.29	174.47	12	cell organization and biogenesis			Pf08657		YKR037C; WN66_04035	XI
High	Master Protein	YDR383C	NKP1 SGDID:S000002791, Chr IV from 1240676-1239960, Genome Release 64-2-1, reverse complement, Verified ORF, "Central kinetochore protein and subunit of the Ctf19 complex; mutants have elevated rates of chromosome loss; orthologous to fission yeast kinetochore protein fta4"	0	52.431	30	5	65	5	238	27	4.6	232.53	5	cell division	chromosome;nucleus	protein binding		851991	YDR383C	IV	NKP1
High	Master Protein	YMR100W	MUB1 SGDID:S000004706, Chr XIII from 466300-468162, Genome Release 64-2-1, Verified ORF, "MYND domain-containing protein; required for ubiquitination and turnover of Rpn4p; interacts with Ubr2p (E3) and indirectly with Rad6p (E2); short-lived protein degraded in a Ubr2p/Rad6p dependent manner; similar to the A. nidulans samB gene"	0	52.371	30	10	63	10	620	72.2	6.89	149.49	10				Pf01753		YMR100W	XIII
High	Master Protein	YJR045C	SSC1 SGDID:S000003806, Chr X from 521602-519638, Genome Release 64-2-1, reverse complement, Verified ORF, "Hsp70 family ATPase; constituent of the import motor component of the Translocase of the Inner Mitochondrial membrane (TIM23 complex); involved in protein translocation and folding; subunit of SceI endonuclease; SSC1 has a paralog, ECM10, that arose from the whole genome duplication"	0	48.104	22	9	59	9	654	70.6	5.59	151.18	9	cell organization and biogenesis;metabolic process		nucleotide binding;protein binding	Pf00012, Pf06723		YJR045C	X
High	Master Protein	YPL018W	CTF19 SGDID:S000005939, Chr XVI from 517651-518760, Genome Release 64-2-1, Verified ORF, "Outer kinetochore protein, needed for accurate chromosome segregation; component of the kinetochore sub-complex COMA (Ctf19p, Okp1p, Mcm21p, Ame1p) that functions as a platform for kinetochore assembly; required for the spindle assembly checkpoint; orthologous to human centromere constitutive-associated netw…	0	40.913	27	7	59	7	369	42.8	8.57	163.39	7	cell division;cell organization and biogenesis;regulation of biological process	chromosome;nucleus	protein binding		856089	YPL018W	XVI	CTF19
High	Master Protein	YNL030W	HHF2 SGDID:S000004975, Chr XIV from 576727-577038, Genome Release 64-2-1, Verified ORF, "Histone H4; core histone protein required for chromatin assembly and chromosome function; one of two identical histone proteins (see also HHF1); contributes to telomeric silencing; N-terminal domain involved in maintaining genomic integrity"	0	33.369	38	7	57	7	103	11.4	11.36	83.09	7	cell differentiation;cell organization and biogenesis;metabolic process;regulation of biological process	chromosome;nucleus	DNA binding;protein binding	Pf00125, Pf02969	852294; 855701	YNL030W; YBR009C	II; XIV	HHF1; HHF2
High	Master Protein	YJL034W	KAR2 SGDID:S000003571, Chr X from 381327-383375, Genome Release 64-2-1, Verified ORF, "ATPase involved in protein import into the ER; also acts as a chaperone to mediate protein folding in the ER and may play a role in ER export of soluble proteins; regulates the unfolded protein response via interaction with Ire1p"	0	39.82	15	8	50	7	682	74.4	4.93	121.56	8	cell organization and biogenesis			Pf00012, Pf06723		YJL034W	X
High	Master Protein	YGL061C	DUO1 SGDID:S000003029, Chr VII from 389711-388968, Genome Release 64-2-1, reverse complement, Verified ORF, "Essential subunit of the Dam1 complex (aka DASH complex); cooperates with Dam1p to connect the DASH complex with microtubules (MT); couples kinetochores to the force produced by MT depolymerization thereby aiding in chromosome segregation; is transferred to the kinetochore prior to mitosis"	0	36.287	37	7	50	7	247	27.5	9.96	106.15	7	cell organization and biogenesis			Pf08651		YGL061C	VII
High	Master Protein	YOL127W	RPL25 SGDID:S000005487, Chr XV from 80348-80360,80775-81190, Genome Release 64-2-1, Verified ORF, "Ribosomal 60S subunit protein L25; primary rRNA-binding ribosomal protein component of large ribosomal subunit; binds to 25S rRNA via a conserved C-terminal motif; homologous to mammalian ribosomal protein L23A and bacterial L23"	0	18.488	29	4	49	4	142	15.7	10.11	105.26	4	metabolic process	ribosome	structural molecule activity	Pf00276, Pf03939		YOL127W; WN66_05675	XV
High	Master Protein	YDR318W	MCM21 SGDID:S000002726, Chr IV from 1103758-1103809,1103893-1104947, Genome Release 64-2-1, Verified ORF, "Component of the kinetochore sub-complex COMA; COMA (Ctf19p, Okp1p, Mcm21p, Ame1p) bridges kinetochore subunits in contact with centromeric DNA with subunits bound to microtubules during kinetochore assembly; involved in minichromosome maintenance; modified by sumoylation; orthologous to hum…	0	42.194	36	8	48	8	368	42.9	5.05	130.19	8	cell organization and biogenesis	chromosome		Pf09496		YDR318W; WN66_01393	IV
High	Master Protein	YHR174W	ENO2 SGDID:S000001217, Chr VIII from 451327-452640, Genome Release 64-2-1, Verified ORF, "Enolase II, a phosphopyruvate hydratase; catalyzes conversion of 2-phosphoglycerate to phosphoenolpyruvate during glycolysis and the reverse reaction during gluconeogenesis; expression induced in response to glucose; ENO2 has a paralog, ENO1, that arose from the whole genome duplication"	0	46.24	35	9	46	9	437	46.9	6	101.69	9	metabolic process		catalytic activity;metal ion binding	Pf00113, Pf03952, Pf13378		YHR174W	VIII
High	Master Protein	YBR118W	TEF2 SGDID:S000000322, Chr II from 477671-479047, Genome Release 64-2-1, Verified ORF, "Translational elongation factor EF-1 alpha; also encoded by TEF1; functions in the binding reaction of aminoacyl-tRNA (AA-tRNA) to ribosomes; TEF2-RFP levels increase during replicative aging; may also have a role in tRNA re-export from the nucleus; TEF2 has a paralog, TEF1, that arose from the whole genome du…	0	34.909	31	7	45	7	458	50	9.04	124.12	7	metabolic process	cytoplasm	catalytic activity;nucleotide binding;RNA binding	Pf00009, Pf03143, Pf03144		YBR118W; YPR080W; WN66_06631; WN66_00384	II; XVI
High	Master Protein	YER117W	RPL23B SGDID:S000000919, Chr V from 396769-396810,397282-397653, Genome Release 64-2-1, Verified ORF, "Ribosomal 60S subunit protein L23B; homologous to mammalian ribosomal protein L23 and bacterial L14; RPL23B has a paralog, RPL23A, that arose from the whole genome duplication"	0	30.799	42	7	44	7	137	14.5	10.33	93.16	7	metabolic process	ribosome	structural molecule activity	Pf00238		YBL087C; YER117W; WN66_00157; WN66_01884	II; V
High	Master Protein	YLR044C	PDC1 SGDID:S000004034, Chr XII from 234081-232390, Genome Release 64-2-1, reverse complement, Verified ORF, "Major of three pyruvate decarboxylase isozymes; key enzyme in alcoholic fermentation; decarboxylates pyruvate to acetaldehyde; involved in amino acid catabolism; subject to glucose-, ethanol-, and autoregulation; activated by phosphorylation in response to glucose levels; N-terminally prop…	0	45.369	22	7	42	7	563	61.5	6.19	117.74	7	metabolic process	cytoplasm;cytosol;nucleus	catalytic activity;metal ion binding	Pf00205, Pf02775, Pf02776	850733	YLR044C	XII	PDC1
High	Master Protein	YDR016C	DAD1 SGDID:S000002423, Chr IV from 478758-478474, Genome Release 64-2-1, reverse complement, Verified ORF, "Essential subunit of the Dam1 complex (aka DASH complex); complex couples kinetochores to the force produced by MT depolymerization thereby aiding in chromosome segregation; is transferred to the kinetochore prior to mitosis"	0	26.188	51	3	42	3	94	10.5	4.31	123.26	3	cell organization and biogenesis			Pf08649		YDR016C; WN66_01069	IV
High	Master Protein	YAL038W	CDC19 SGDID:S000000036, Chr I from 71786-73288, Genome Release 64-2-1, Verified ORF, "Pyruvate kinase; functions as a homotetramer in glycolysis to convert phosphoenolpyruvate to pyruvate, the input for aerobic (TCA cycle) or anaerobic (glucose fermentation) respiration; regulated via allosteric activation by fructose bisphosphate; CDC19 has a paralog, PYK2, that arose from the whole genome dupli…	0	34.92	32	8	38	8	500	54.5	7.68	95.16	8	metabolic process		catalytic activity;metal ion binding	Pf00224, Pf02887, Pf03328		YAL038W; WN66_00036	I
High	Master Protein	YNL178W	RPS3 SGDID:S000005122, Chr XIV from 302680-303402, Genome Release 64-2-1, Verified ORF, "Protein component of the small (40S) ribosomal subunit; has apurinic/apyrimidinic (AP) endonuclease activity; essential for viability; homologous to mammalian ribosomal protein S3 and bacterial S3"	0	29.76	45	7	38	7	240	26.5	9.41	58.07	7	metabolic process;response to stimulus;transport	cytoplasm;nucleus;ribosome	catalytic activity;DNA binding;protein binding;RNA binding;structural molecule activity	Pf00189, Pf07650	855543	YNL178W	XIV	RPS3
High	Master Protein	YOR127W	RGA1 SGDID:S000005653, Chr XV from 561170-564193, Genome Release 64-2-1, Verified ORF, "GTPase-activating protein for polarity-establishment protein Cdc42p; implicated in control of septin organization, pheromone response, and haploid invasive growth; relocalizes from bud neck to cytoplasm upon DNA replication stress; RGA1 has a paralog, RGA2, that arose from the whole genome duplication"	0	28.349	18	10	38	10	1007	112.8	6.4	67.67	10	metabolic process;regulation of biological process;response to stimulus		metal ion binding	Pf00412, Pf00620, Pf04012, Pf04111, Pf10211		YOR127W	XV
High	Master Protein	YOR312C	RPL20B SGDID:S000005839, Chr XV from 900767-900250,901194-901194, Genome Release 64-2-1, reverse complement, Verified ORF, "Ribosomal 60S subunit protein L20B; homologous to mammalian ribosomal protein L18A, no bacterial homolog; RPL20B has a paralog, RPL20A, that arose from the whole genome duplication"	0	18.494	24	3	38	3	172	20.4	10.3	96.46	3	cell organization and biogenesis;metabolic process	cytoplasm;nucleus;ribosome	catalytic activity;nucleotide binding;RNA binding;structural molecule activity	Pf01775	854489; 855283	YMR242C; YOR312C	XIII; XV	RPL20B; RPL20A
High	Master Protein	YBR048W	RPS11B SGDID:S000000252, Chr II from 332831-332875,333387-333812, Genome Release 64-2-1, Verified ORF, "Protein component of the small (40S) ribosomal subunit; homologous to mammalian ribosomal protein S11 and bacterial S17; RPS11B has a paralog, RPS11A, that arose from the whole genome duplication"	0	17.346	38	5	37	5	156	17.7	10.78	47.26	5	metabolic process	ribosome	structural molecule activity	Pf00366		YBR048W; YDR025W; WN66_00303; WN66_01079	II; IV
High	Master Protein	YML056C	IMD4 SGDID:S000004520, Chr XIII from 163308-162194,164176-163717, Genome Release 64-2-1, reverse complement, Verified ORF, "Inosine monophosphate dehydrogenase; catalyzes the rate-limiting step in the de novo synthesis of GTP; member of a four-gene family in S. cerevisiae, constitutively expressed; IMD4 has a paralog, IMD3, that arose from the whole genome duplication"	0	33.838	30	8	36	4	524	56.4	8.16	101.11	8	metabolic process		catalytic activity	Pf00106, Pf00478, Pf00571		YML056C	XIII
High	Master Protein	YGR192C	TDH3 SGDID:S000003424, Chr VII from 883810-882812, Genome Release 64-2-1, reverse complement, Verified ORF, "Glyceraldehyde-3-phosphate dehydrogenase (GAPDH), isozyme 3; involved in glycolysis and gluconeogenesis; tetramer that catalyzes the reaction of glyceraldehyde-3-phosphate to 1,3 bis-phosphoglycerate; detected in the cytoplasm and cell wall; GAPDH-derived antimicrobial peptides secreted by…	0	32.011	36	6	36	3	332	35.7	6.96	97.73	6	cell death;metabolic process;transport	cytoplasm;cytosol;membrane;mitochondrion;nucleus	catalytic activity;nucleotide binding;RNA binding	Pf00044, Pf01113, Pf02800	853106	YGR192C	VII	TDH3
High	Master Protein	YOL120C	RPL18A SGDID:S000005480, Chr XV from 93843-93395,94402-94291, Genome Release 64-2-1, reverse complement, Verified ORF, "Ribosomal 60S subunit protein L18A; intron of RPL18A pre-mRNA forms stem-loop structures that are a target for Rnt1p cleavage leading to degradation; homologous to mammalian ribosomal protein L18, no bacterial homolog; RPL18A has a paralog, RPL18B, that arose from the whole geno…	0	12.393	19	3	36	3	186	20.6	11.71	93.28	3	metabolic process	ribosome	structural molecule activity	Pf00828		YOL120C; YNL301C; WN66_05682; WN66_05232	XV; XIV
High	Master Protein	YJR135C	MCM22 SGDID:S000003896, Chr X from 676778-676059, Genome Release 64-2-1, reverse complement, Verified ORF, "Outer kinetochore protein and component of the Ctf3 subcomplex; binds to centromeric DNA in a Ctf19p-dependent manner; involved in chromosome segregation and minichromosome maintenance; orthologous to human centromere constitutive-associated network (CCAN) subunit CENP-K and fission yeast s…	0	33.694	47	6	35	6	239	27.6	5.97	97.1	6						YJR135C	X
High	Master Protein	YBL003C	HTA2 SGDID:S000000099, Chr II from 235792-235394, Genome Release 64-2-1, reverse complement, Verified ORF, "Histone H2A; core histone protein required for chromatin assembly and chromosome function; one of two nearly identical (see also HTA1) subtypes; DNA damage-dependent phosphorylation by Mec1p facilitates DNA repair; acetylated by Nat4p"	0	27.033	57	5	35	5	132	14	10.67	68.2	5		chromosome;nucleus	DNA binding;protein binding	Pf00125		YBL003C; WN66_00252	II
High	Master Protein	YBR031W	RPL4A SGDID:S000000235, Chr II from 300166-301254, Genome Release 64-2-1, Verified ORF, "Ribosomal 60S subunit protein L4A; N-terminally acetylated; homologous to mammalian ribosomal protein L4 and bacterial L4; RPL4A has a paralog, RPL4B, that arose from the whole genome duplication"	0	47.341	28	6	34	6	362	39.1	10.64	84.83	6	metabolic process	ribosome	structural molecule activity	Pf00573, Pf14374		YBR031W; WN66_00283	II
High	Master Protein	YOR063W	RPL3 SGDID:S000005589, Chr XV from 444686-445849, Genome Release 64-2-1, Verified ORF, "Ribosomal 60S subunit protein L3; homologous to mammalian ribosomal protein L3 and bacterial L3; plays an important role in function of eIF5B in stimulating 3' end processing of 18S rRNA in context of 80S ribosomes that have not yet engaged in translation; involved in replication and maintenance of killer doub…	0	22.492	15	4	33	4	387	43.7	10.29	84.67	4	cell organization and biogenesis;metabolic process	cytoplasm;ribosome	nucleotide binding;protein binding;RNA binding;structural molecule activity	Pf00297	854229	YOR063W	XV	RPL3
High	Master Protein	YJR009C	TDH2 SGDID:S000003769, Chr X from 454681-453683, Genome Release 64-2-1, reverse complement, Verified ORF, "Glyceraldehyde-3-phosphate dehydrogenase (GAPDH), isozyme 2; involved in glycolysis and gluconeogenesis; tetramer that catalyzes reaction of glyceraldehyde-3-phosphate to 1,3 bis-phosphoglycerate; detected in cytoplasm and cell wall; protein abundance increases in response to DNA replication…	0	17.83	25	5	32	2	332	35.8	6.96	81.98	5	metabolic process		catalytic activity;nucleotide binding	Pf00044, Pf02800		YJR009C; WN66_03586	X
High	Master Protein	YFL037W	TUB2 SGDID:S000001857, Chr VI from 56336-57709, Genome Release 64-2-1, Verified ORF, "Beta-tubulin; associates with alpha-tubulin (Tub1p and Tub3p) to form tubulin dimer, which polymerizes to form microtubules; mutation in human ortholog is associated with congenital fibrosis of the extraocular muscles (CFEOM) with polymicrogyria"	0	20.984	20	5	30	5	457	50.9	4.75	67.66	5			catalytic activity;nucleotide binding;structural molecule activity	Pf00091, Pf03953		YFL037W; BAA09202; WN66_02005	VI
High	Master Protein	YHL033C	RPL8A SGDID:S000001025, Chr VIII from 36025-35255, Genome Release 64-2-1, reverse complement, Verified ORF, "Ribosomal 60S subunit protein L8A; required for processing of 27SA3 pre-rRNA to 27SB pre-rRNA during assembly of large ribosomal subunit; depletion leads to a turnover of pre-rRNA; L8 binds to Domain I of 25S and 5.8 S rRNAs; mutation results in decreased amounts of free 60S subunits; homo…	0	19.666	19	5	27	5	256	28.1	10.04	60.97	5	metabolic process	cytoplasm;ribosome	RNA binding;structural molecule activity	Pf01248	856352	YHL033C	VIII	RPL8A
High	Master Protein	YKL049C	CSE4 SGDID:S000001532, Chr XI from 346764-346075, Genome Release 64-2-1, reverse complement, Verified ORF, "Centromere protein that resembles histone H3; associated with promoters, accessible chromatin and RNA polymerase II-bound regions; phosphorylated Cse4p associates with centromeres; required for proper kinetochore function; levels regulated by E3 ubiquitin ligase Psh1p; phosphorylation of Cs…	0	11.894	15	3	27	3	229	26.8	9.31	59.13	3		chromosome	DNA binding;protein binding	Pf00125		YKL049C; WN66_03941	XI
High	Master Protein	YLR381W	CTF3 SGDID:S000004373, Chr XII from 879723-881924, Genome Release 64-2-1, Verified ORF, "Outer kinetochore protein that forms a complex with Mcm16p and Mcm22p; may bind the kinetochore to spindle microtubules; required for the spindle assembly checkpoint; orthologous to human centromere constitutive-associated network (CCAN) subunit CENP-I and fission yeast mis6"	0	25.44	16	7	26	7	733	84.2	8.72	57.55	7						YLR381W	XII
High	Master Protein	YBR107C	IML3 SGDID:S000000311, Chr II from 454530-453793, Genome Release 64-2-1, reverse complement, Verified ORF, "Outer kinetochore protein and component of the Ctf19 complex; involved in the establishment of pericentromeric cohesion during mitosis; prevents non-disjunction of sister chromatids during meiosis II; forms a stable complex with Chl4p; required for localization of Sgo1p to pericentric sites…	0	19.346	26	5	26	5	245	28	5.21	66.05	5						YBR107C; WN66_00372	II
High	Master Protein	YBR233W-A	DAD3 SGDID:S000007595, Chr II from 684977-685261, Genome Release 64-2-1, Verified ORF, "Essential subunit of the Dam1 complex (aka DASH complex); complex couples kinetochores to the force produced by MT depolymerization thereby aiding in chromosome segregation; is transferred to the kinetochore prior to mitosis"	0	17.879	49	4	26	4	94	10.8	5.45	85.89	4	cell organization and biogenesis			Pf08656		YBR233W-A; WN66_00512	II
High	Master Protein	sp	CASK_BOVIN	0	17.527	15	2	26	2	190	21.3	6.77	68.1	2
High	Master Protein	YPL143W	RPL33A SGDID:S000006064, Chr XVI from 282122-282140,282666-282970, Genome Release 64-2-1, Verified ORF, "Ribosomal 60S subunit protein L33A; N-terminally acetylated; rpl33a null mutant exhibits slow growth while rpl33a rpl33b double null mutant is inviable; homologous to mammalian ribosomal protein L35A, no bacterial homolog; RPL33A has a paralog, RPL33B, that arose from the whole genome duplicat…	0	11.046	24	2	25	1	107	12.1	11.08	38.78	2	metabolic process	ribosome	structural molecule activity	Pf01247		YPL143W; WN66_06396	XVI
High	Master Protein	YDL014W	NOP1 SGDID:S000002172, Chr IV from 427364-428347, Genome Release 64-2-1, Verified ORF, "Histone glutamine methyltransferase, modifies H2A at Q105 in nucleolus; component of the small subunit processome complex, which is required for processing of pre-18S rRNA; ortholog of mammalian fibrillarin"	0	16.989	21	4	24	4	327	34.4	10.24	56.69	4	metabolic process		catalytic activity;RNA binding	Pf01269		YDL014W; WN66_01035	IV
High	Master Protein	YGL147C	RPL9A SGDID:S000003115, Chr VII from 228329-227754, Genome Release 64-2-1, reverse complement, Verified ORF, "Ribosomal 60S subunit protein L9A; homologous to mammalian ribosomal protein L9 and bacterial L6; RPL9A has a paralog, RPL9B, that arose from a single-locus duplication"	0	14.805	16	2	24	1	191	21.6	9.73	56.06	2	metabolic process	ribosome	RNA binding;structural molecule activity	Pf00347		YGL147C	VII
High	Master Protein	YLR340W	RPP0 SGDID:S000004332, Chr XII from 805887-806825, Genome Release 64-2-1, Verified ORF, "Conserved ribosomal protein P0 of the ribosomal stalk; involved in interaction between translational elongation factors and the ribosome; phosphorylated on serine 302; homologous to mammalian ribosomal protein LP0 and bacterial L10"	0	12.344	11	3	24	3	312	33.7	4.83	59.68	3				Pf00428, Pf00466		YLR340W	XII
High	Master Protein	YFR031C-A	RPL2A SGDID:S000002104, Chr VI from 221267-220507,221418-221415, Genome Release 64-2-1, reverse complement, Verified ORF, "Ribosomal 60S subunit protein L2A; homologous to mammalian ribosomal protein L2 and bacterial L2; RPL2A has a paralog, RPL2B, that arose from the whole genome duplication"	0	23.47	26	5	23	5	254	27.4	11.11	47.33	5	metabolic process	ribosome	structural molecule activity	Pf00181, Pf03947		YIL018W; YFR031C-A; WN66_02090; WN66_03249	IX; VI
High	Master Protein	YKR001C	VPS1 SGDID:S000001709, Chr XI from 442722-440608, Genome Release 64-2-1, reverse complement, Verified ORF, "Dynamin-like GTPase required for vacuolar sorting; also involved in actin cytoskeleton organization, endocytosis, late Golgi-retention of some proteins, regulation of peroxisome biogenesis"	0	23.189	16	6	23	6	704	78.7	7.91	49.08	6			catalytic activity;nucleotide binding	Pf00350, Pf01031, Pf02212		YKR001C	XI
High	Master Protein	YDR382W	RPP2B SGDID:S000002790, Chr IV from 1239492-1239824, Genome Release 64-2-1, Verified ORF, "Ribosomal protein P2 beta; a component of the ribosomal stalk, which is involved in the interaction between translational elongation factors and the ribosome; free (non-ribosomal) P2 stimulates the phosphorylation of the eIF2 alpha subunit (Sui2p) by Gcn2p; regulates the accumulation of P1 (Rpp1Ap and Rpp1B…	0	20.531	56	5	23	5	110	11	4.15	59.46	5	metabolic process;regulation of biological process	cytoplasm;ribosome;vacuole	enzyme regulator activity;protein binding;structural molecule activity		851990	YDR382W	IV	RPP2B
High	Master Protein	YGL030W	RPL30 SGDID:S000002998, Chr VII from 439091-439093,439324-439638, Genome Release 64-2-1, Verified ORF, "Ribosomal 60S subunit protein L30; involved in pre-rRNA processing in the nucleolus; autoregulates splicing of its transcript; homologous to mammalian ribosomal protein L30, no bacterial homolog"	0	14.5	30	3	23	3	105	11.4	9.8	60.08	3	metabolic process	ribosome	structural molecule activity	Pf01248		YGL030W; WN66_02374	VII
High	Master Protein	YHL001W	RPL14B SGDID:S000000993, Chr VIII from 104277-104405,104804-105091, Genome Release 64-2-1, Verified ORF, "Ribosomal 60S subunit protein L14B; homologous to mammalian ribosomal protein L14, no bacterial homolog; RPL14B has a paralog, RPL14A, that arose from the whole genome duplication; protein abundance increases in response to DNA replication stress"	0	19.898	27	3	22	3	138	15.1	10.93	43.84	3	metabolic process	ribosome	structural molecule activity	Pf01929		YHL001W; WN66_03990; WN66_02800	VIII; XI
High	Master Protein	sp	CASB_BOVIN	0	17.333	16	2	22	2	224	25.1	5.35	55.49	2
High	Master Protein	YJR145C	RPS4A SGDID:S000003906, Chr X from 702798-702027,703068-703055, Genome Release 64-2-1, reverse complement, Verified ORF, "Protein component of the small (40S) ribosomal subunit; mutation affects 20S pre-rRNA processing; homologous to mammalian ribosomal protein S4, no bacterial homolog; RPS4A has a paralog, RPS4B, that arose from the whole genome duplication"	0	17.035	17	3	22	3	261	29.4	10.08	53.84	3	metabolic process	cytoplasm;ribosome	RNA binding;structural molecule activity	Pf00900, Pf01479, Pf08071	856610; 853610	YJR145C; YHR203C	X; VIII	RPS4B; RPS4A
High	Master Protein	YPL106C	SSE1 SGDID:S000006027, Chr XVI from 352275-350194, Genome Release 64-2-1, reverse complement, Verified ORF, "ATPase component of heat shock protein Hsp90 chaperone complex; plays a role in determining prion variants; binds unfolded proteins; member of the heat shock protein 70 (HSP70) family; localized to the cytoplasm; deletion results in spindle elongation in S phase; SSE1 has a paralog, SSE2, …	0	21.997	9	4	21	4	693	77.3	5.22	55.46	4				Pf00012		YPL106C	XVI
High	Master Protein	YMR142C	RPL13B SGDID:S000004750, Chr XIII from 550801-550206,551207-551204, Genome Release 64-2-1, reverse complement, Verified ORF, "Ribosomal 60S subunit protein L13B; not essential for viability; homologous to mammalian ribosomal protein L13, no bacterial homolog; RPL13B has a paralog, RPL13A, that arose from the whole genome duplication"	0	17.836	27	4	21	4	199	22.5	11.08	56.9	4	cell communication;metabolic process;response to stimulus	cytoplasm;ribosome	RNA binding;structural molecule activity	Pf01294	855173	YMR142C	XIII	RPL13B
High	Master Protein	sp	ADH1_YEAST	0	14.697	20	4	21	4	348	36.8	6.74	46.48	4
High	Master Protein	YLR197W	NOP56 SGDID:S000004187, Chr XII from 546097-547611, Genome Release 64-2-1, Verified ORF, "Essential evolutionarily-conserved nucleolar protein; component of the box C/D snoRNP complexes that direct 2'-O-methylation of pre-rRNA during its maturation; overexpression causes spindle orientation defects"	0	25.582	15	5	20	5	504	56.8	8.9	51.7	5	metabolic process	nucleus	protein binding;RNA binding	Pf01798, Pf08060, Pf08156	850894	YLR197W	XII	NOP56
High	Master Protein	YOR234C	RPL33B SGDID:S000005760, Chr XV from 778859-778555,779405-779387, Genome Release 64-2-1, reverse complement, Verified ORF, "Ribosomal 60S subunit protein L33B; rpl33b null mutant exhibits normal growth while rpl33a rpl33b double null mutant is inviable; homologous to mammalian ribosomal protein L35A, no bacterial homolog; RPL33B has a paralog, RPL33A, that arose from the whole genome duplication"	0	10.13	24	2	20	1	107	12.2	11.08	20.54	2	metabolic process	ribosome	structural molecule activity	Pf01247		YOR234C; WN66_06075	XV
High	Master Protein	YDR064W	RPS13 SGDID:S000002471, Chr IV from 579458-579478,580018-580452, Genome Release 64-2-1, Verified ORF, "Protein component of the small (40S) ribosomal subunit; homologous to mammalian ribosomal protein S13 and bacterial S15"	0	8.077	25	3	20	3	151	17	10.43	28.11	3	metabolic process	ribosome	structural molecule activity	Pf00312, Pf08069		YDR064W; WN66_01122	IV
High	Master Protein	YLR325C	RPL38 SGDID:S000004317, Chr XII from 781379-781143, Genome Release 64-2-1, reverse complement, Verified ORF, "Ribosomal 60S subunit protein L38; homologous to mammalian ribosomal protein L38, no bacterial homolog"	0	13.313	41	3	18	3	78	8.8	10.93	30.19	3	metabolic process	ribosome	structural molecule activity	Pf01781		YLR325C; WN66_04510	XII
High	Master Protein	sp	CAS2_BOVIN	0	2.259	5	1	18	1	222	26	8.43	16.66	1
High	Master Protein	YDR320C-A	DAD4 SGDID:S000007604, Chr IV from 1108498-1108280, Genome Release 64-2-1, reverse complement, Verified ORF, "Essential subunit of the Dam1 complex (aka DASH complex); complex couples kinetochores to the force produced by MT depolymerization thereby aiding in chromosome segregation; is transferred to the kinetochore prior to mitosis"	0	18.097	26	2	17	2	72	8.2	7.34	55.08	2	cell organization and biogenesis			Pf08650		YDR320C-A; WN66_01396	IV
High	Master Protein	YDR190C	RVB1 SGDID:S000002598, Chr IV from 841995-840604, Genome Release 64-2-1, reverse complement, Verified ORF, "ATP-dependent DNA helicase, also known as pontin; member of the AAA+ and RuvB-like protein families; similar to Rvb2p; conserved component of multiple complexes including the INO80 complex, the Swr1 complex, and the R2TP complex (Rvb1-Rvb2-Tah1-Pih1); involved in multiple processes such as …	0	12.584	16	4	17	4	463	50.4	5.87	37.83	4	metabolic process;response to stimulus		catalytic activity;nucleotide binding	Pf00004, Pf05496, Pf06068		YDR190C; WN66_01258	IV
High	Master Protein	YLR315W	NKP2 SGDID:S000004307, Chr XII from 764808-765269, Genome Release 64-2-1, Verified ORF, "Central kinetochore protein and subunit of the Ctf19 complex; mutants have elevated rates of chromosome loss; orthologous to fission yeast kinetochore protein cnl2"	0	9.761	15	2	17	2	153	17.9	4.68	50.15	2	cell division	chromosome;nucleus	protein binding	Pf09447	851025	YLR315W	XII	NKP2
High	Master Protein	YKL138C-A	HSK3 SGDID:S000028421, Chr XI from 185012-184803, Genome Release 64-2-1, reverse complement, Verified ORF, "Essential subunit of the Dam1 complex (aka DASH complex); complex couples kinetochores to the force produced by MT depolymerization thereby aiding in chromosome segregation; is transferred to the kinetochore prior to mitosis"	0	6.266	33	2	17	2	69	8.1	8.16	31.14	2				Pf08227		YKL138C-A; WN66_03843	XI
High	Master Protein	YDR447C	RPS17B SGDID:S000002855, Chr IV from 1355236-1354829,1355553-1355551, Genome Release 64-2-1, reverse complement, Verified ORF, "Ribosomal protein 51 (rp51) of the small (40s) subunit; homologous to mammalian ribosomal protein S17, no bacterial homolog; RPS17B has a paralog, RPS17A, that arose from the whole genome duplication; protein abundance increases in response to DNA replication stress"	0	20.165	32	5	16	5	136	15.8	10.51	36.88	5	metabolic process	ribosome	structural molecule activity	Pf00833		YDR447C; WN66_01533	IV
High	Master Protein	YOR310C	NOP58 SGDID:S000005837, Chr XV from 898360-896825, Genome Release 64-2-1, reverse complement, Verified ORF, "Protein involved in producing mature rRNAs and snoRNAs; involved in pre-rRNA processing, 18S rRNA synthesis, and snoRNA synthesis; component of the small subunit processome complex, which is required for processing of pre-18S rRNA"	0	16.64	12	4	16	4	511	56.9	8.94	38.57	4	metabolic process;transport	nucleus	protein binding;RNA binding	Pf01798, Pf08060, Pf08156	854487	YOR310C	XV	NOP58
High	Master Protein	YDR099W	BMH2 SGDID:S000002506, Chr IV from 653607-654428, Genome Release 64-2-1, Verified ORF, "14-3-3 protein, minor isoform; controls proteome at post-transcriptional level, binds proteins and DNA, involved in regulation of many processes including exocytosis, vesicle transport, Ras/MAPK signaling, and rapamycin-sensitive signaling; protein increases in abundance and relative distribution to the nucleu…	0	16.165	22	3	16	3	273	31	4.88	37.99	3			protein binding	Pf00244		YDR099W	IV
High	Master Protein	YGL008C	PMA1 SGDID:S000002976, Chr VII from 482666-479910, Genome Release 64-2-1, reverse complement, Verified ORF, "Plasma membrane P2-type H+-ATPase; pumps protons out of cell; major regulator of cytoplasmic pH and plasma membrane potential; long-lived protein asymmetrically distributed at plasma membrane between mother cells and buds; accumulates at high levels in mother cells during aging, buds emerg…	0	14.742	12	6	16	6	918	99.6	5.11	29.98	6	metabolic process		catalytic activity;metal ion binding;nucleotide binding	Pf00122, Pf00690, Pf00702, Pf08282, Pf12710		YGL008C	VII
High	Master Protein	YLR153C	ACS2 SGDID:S000004143, Chr XII from 447575-445524, Genome Release 64-2-1, reverse complement, Verified ORF, "Acetyl-coA synthetase isoform; along with Acs1p, acetyl-coA synthetase isoform is the nuclear source of acetyl-coA for histone acetylation; mutants affect global transcription; required for growth on glucose; expressed under anaerobic conditions"	0	8.249	4	2	15	2	683	75.4	6.68	38.48	2	metabolic process		catalytic activity;nucleotide binding	Pf00501, Pf13193		YLR153C	XII
High	Master Protein	YBL002W	HTB2 SGDID:S000000098, Chr II from 236492-236887, Genome Release 64-2-1, Verified ORF, "Histone H2B; core histone protein required for chromatin assembly and chromosome function; nearly identical to HTB1; Rad6p-Bre1p-Lge1p mediated ubiquitination regulates reassembly after DNA replication, transcriptional activation, meiotic DSB formation and H3 methylation"	0	9.54	18	2	14	2	131	14.2	10.07	3.46	2		chromosome	DNA binding;protein binding	Pf00125		YBL002W; WN66_00253	II
High	Master Protein	YML010W	SPT5 SGDID:S000004470, Chr XIII from 247677-250868, Genome Release 64-2-1, Verified ORF, "Component of the universally conserved Spt4/5 complex (DSIF complex); the complex has multiple roles in concert with RNA polymerases I and II, including regulation of transcription elongation, RNA processing, quality control, and transcription-coupled DNA repair"	0	11.167	7	3	13	3	1063	115.6	5.25	29.04	3	regulation of biological process		protein binding	Pf00467, Pf03439, Pf11942		YML010W	XIII
High	Master Protein	YKL060C	FBA1 SGDID:S000001543, Chr XI from 327487-326408, Genome Release 64-2-1, reverse complement, Verified ORF, "Fructose 1,6-bisphosphate aldolase; required for glycolysis and gluconeogenesis; catalyzes conversion of fructose 1,6 bisphosphate to glyceraldehyde-3-P and dihydroxyacetone-P; locates to mitochondrial outer surface upon oxidative stress; N-terminally propionylated in vivo"	0	15.915	16	3	12	3	359	39.6	5.78	27.07	3	metabolic process		catalytic activity;metal ion binding	Pf01116		YKL060C	XI
High	Master Protein	YDR254W	CHL4 SGDID:S000002662, Chr IV from 965113-966489, Genome Release 64-2-1, Verified ORF, "Outer kinetochore protein required for chromosome stability; involved in new kinetochore assembly and sister chromatid cohesion; forms a stable complex with Iml3p; peripheral component of the Ctf19 kinetochore complex that interacts with Ctf19p, Ctf3p, and Mif2p; required for the spindle assembly checkpoint; o…	0	7.604	7	2	12	2	458	52.6	8.81	27.61	2	cell organization and biogenesis			Pf05238		YDR254W	IV
High	Master Protein	YPL131W	RPL5 SGDID:S000006052, Chr XVI from 303121-304014, Genome Release 64-2-1, Verified ORF, "Ribosomal 60S subunit protein L5; homologous to mammalian ribosomal protein L5 and bacterial L18; binds 5S rRNA and is required for 60S subunit assembly"	0	5.745	17	3	12	3	297	33.7	6.83	10.09	3	cell organization and biogenesis;metabolic process	cytoplasm;nucleus;ribosome	protein binding;RNA binding;structural molecule activity	Pf00861, Pf14204, Pf14821	855972	YPL131W	XVI	RPL5
High	Master Protein	YDR385W	EFT2 SGDID:S000002793, Chr IV from 1243230-1245758, Genome Release 64-2-1, Verified ORF, "Elongation factor 2 (EF-2), also encoded by EFT1; catalyzes ribosomal translocation during protein synthesis; contains diphthamide, the unique posttranslationally modified histidine residue specifically ADP-ribosylated by diphtheria toxin; EFT2 has a paralog, EFT1, that arose from the whole genome duplicatio…	0	14.092	10	5	11	5	842	93.2	6.32	20.12	5			catalytic activity;nucleotide binding	Pf00009, Pf00679, Pf01926, Pf03144, Pf03764, Pf14492		YOR133W; YDR385W; WN66_01469	XV; IV
High	Master Protein	YNL067W	RPL9B SGDID:S000005011, Chr XIV from 499681-500256, Genome Release 64-2-1, Verified ORF, "Ribosomal 60S subunit protein L9B; homologous to mammalian ribosomal protein L9 and bacterial L6; RPL9B has a paralog, RPL9A, that arose from a single-locus duplication"	0	10.257	16	2	11	1	191	21.6	9.66	26.08	2	metabolic process	ribosome	RNA binding;structural molecule activity	Pf00347		YNL067W; WN66_05478	XIV
High	Master Protein	sp	K2C1_HUMAN	0	9.557	3	2	11	2	643	65.8	8.12	21.7	2
High	Master Protein	YNL064C	YDJ1 SGDID:S000005008, Chr XIV from 507097-505868, Genome Release 64-2-1, reverse complement, Verified ORF, "Type I HSP40 co-chaperone; involved in regulation of HSP90 and HSP70 functions; critical for determining cell size at Start as a function of growth rate; involved in protein translocation across membranes; member of the DnaJ family"	0	7.353	8	3	11	3	409	44.6	6.3	20.41	3	cell organization and biogenesis;metabolic process;regulation of biological process;response to stimulus;transport	cytoplasm;cytosol	enzyme regulator activity;metal ion binding;nucleotide binding;protein binding	Pf00226, Pf00684, Pf01556	855661	YNL064C	XIV	YDJ1
High	Master Protein	YBL027W	RPL19B SGDID:S000000123, Chr II from 168423-168424,168809-169376, Genome Release 64-2-1, Verified ORF, "Ribosomal 60S subunit protein L19B; rpl19a and rpl19b single null mutations result in slow growth, while the double null mutation is lethal; homologous to mammalian ribosomal protein L19, no bacterial homolog; RPL19B has a paralog, RPL19A, that arose from the whole genome duplication"	0	5.821	10	2	11	2	189	21.7	11.36	26.26	2	metabolic process	ribosome	structural molecule activity	Pf01280		YBL027W; YBR084C-A; WN66_00222; WN66_00348	II
High	Master Protein	YPL090C	RPS6A SGDID:S000006011, Chr XVI from 377995-377291,378395-378390, Genome Release 64-2-1, reverse complement, Verified ORF, "Protein component of the small (40S) ribosomal subunit; homologous to mammalian ribosomal protein S6, no bacterial homolog; RPS6A has a paralog, RPS6B, that arose from the whole genome duplication"	0	15.602	20	3	10	3	236	27	10.45	28.88	3	metabolic process	cytoplasm;nucleus;ribosome	structural molecule activity	Pf01092	852479; 856015	YBR181C; YPL090C	II; XVI	RPS6B; RPS6A
High	Master Protein	YDR418W	RPL12B SGDID:S000002826, Chr IV from 1301616-1302113, Genome Release 64-2-1, Verified ORF, "Ribosomal 60S subunit protein L12B; rpl12a rpl12b double mutant exhibits slow growth and slow translation; homologous to mammalian ribosomal protein L12 and bacterial L11; RPL12B has a paralog, RPL12A, that arose from the whole genome duplication"	0	13.9	38	4	10	4	165	17.8	9.41	18.68	4	cell organization and biogenesis;metabolic process	cytoplasm;ribosome	RNA binding;structural molecule activity	Pf00298, Pf03946	856656; 852026	YEL054C; YDR418W	V; IV	RPL12A; RPL12B
High	Master Protein	YFR046C	CNN1 SGDID:S000001942, Chr VI from 244159-243074, Genome Release 64-2-1, reverse complement, Verified ORF, "Kinetochore protein; associated with the essential kinetochore proteins Nnf1p and Spc24p; phosphorylated by Clb5-Cdk1, Mps1p, Ipl1p and to a lesser extent by Clb2-Cdk1; localizes to the lower region of the Ndc80 complex during anaphase and regulates KMN activity by inhibiting the Mtw1 and S…	0	10.128	9	2	10	2	361	41.3	4.72	23.55	2						YFR046C; BAA09285	VI
High	Master Protein	YJR094W-A	RPL43B SGDID:S000003855, Chr X from 608305-608306,608582-608858, Genome Release 64-2-1, Verified ORF, "Ribosomal 60S subunit protein L43B; homologous to mammalian ribosomal protein L37A, no bacterial homolog; RPL43B has a paralog, RPL43A, that arose from the whole genome duplication; protein abundance increases in response to DNA replication stress"	0	5.784	20	1	10	1	92	10.1	10.42	25.01	1	metabolic process	cytoplasm;ribosome	metal ion binding;structural molecule activity	Pf01780	856156; 853557	YPR043W; YJR094W-A	XVI; X	RPL43A; RPL43B
High	Master Protein	YLR167W	RPS31 SGDID:S000004157, Chr XII from 498947-499405, Genome Release 64-2-1, Verified ORF, "Fusion protein cleaved to yield ribosomal protein S31 and ubiquitin; ubiquitin may facilitate assembly of the ribosomal protein into ribosomes; interacts genetically with translation factor eIF2B; homologous to mammalian ribosomal protein S27A, no bacterial homolog"	0	5.736	11	1	10	1	152	17.2	9.86	30.68	1	metabolic process	ribosome	protein binding;structural molecule activity	Pf00240, Pf01599, Pf11976, Pf13881, Pf14560		YLR167W; WN66_04344	XII
High	Master Protein	YGR140W	CBF2 SGDID:S000003372, Chr VII from 767429-770299, Genome Release 64-2-1, Verified ORF, "Essential kinetochore protein; component of the CBF3 multisubunit complex that binds to the CDEIII region of the centromere; Cbf2p also binds to the CDEII region possibly forming a different multimeric complex, ubiquitinated in vivo; sumoylated in an Mms21p-dependent manner; relative distribution to the spind…	0	15.037	7	4	9	4	956	111.8	6.19	21.81	4				Pf12550		YGR140W	VII
High	Master Protein	YNL096C	RPS7B SGDID:S000005040, Chr XIV from 443826-443398,444315-444172, Genome Release 64-2-1, reverse complement, Verified ORF, "Protein component of the small (40S) ribosomal subunit; interacts with Kti11p; deletion causes hypersensitivity to zymocin; homologous to mammalian ribosomal protein S7, no bacterial homolog; RPS7B has a paralog, RPS7A, that arose from the whole genome duplication; protein a…	0	10.097	23	3	9	3	190	21.6	9.92	18.24	3	metabolic process	ribosome	structural molecule activity	Pf01251		YNL096C; WN66_05447	XIV
High	Master Protein	YGL135W	RPL1B SGDID:S000003103, Chr VII from 254641-255294, Genome Release 64-2-1, Verified ORF, "Ribosomal 60S subunit protein L1B; N-terminally acetylated; homologous to mammalian ribosomal protein L10A and bacterial L1; RPL1B has a paralog, RPL1A, that arose from the whole genome duplication; rpl1a rpl1b double null mutation is lethal"	0	8.804	12	3	9	3	217	24.5	9.72	17.28	3	metabolic process		RNA binding;structural molecule activity	Pf00687		YGL135W; YPL220W; WN66_02258; WN66_06313	VII; XVI
High	Master Protein	YBR191W	RPL21A SGDID:S000000395, Chr II from 606270-606280,606669-607140, Genome Release 64-2-1, Verified ORF, "Ribosomal 60S subunit protein L21A; homologous to mammalian ribosomal protein L21, no bacterial homolog; RPL21A has a paralog, RPL21B, that arose from the whole genome duplication"	0	8.238	18	2	9	2	160	18.2	10.39	21.56	2	metabolic process	ribosome	structural molecule activity	Pf01157		YBR191W; WN66_00461	II
High	Master Protein	YDR450W	RPS18A SGDID:S000002858, Chr IV from 1359923-1359969,1360405-1360798, Genome Release 64-2-1, Verified ORF, "Protein component of the small (40S) ribosomal subunit; homologous to mammalian ribosomal protein S18 and bacterial S13; RPS18A has a paralog, RPS18B, that arose from the whole genome duplication; protein increases in abundance and relocalizes from cytoplasm to nuclear foci upon DNA replica…	0	7.569	18	2	9	2	146	17	10.27	21.22	2	metabolic process;transport	cytoplasm;cytosol;mitochondrion;ribosome	catalytic activity;nucleotide binding;RNA binding;structural molecule activity	Pf00416	854982; 852061	YML026C; YDR450W	XIII; IV	RPS18B; RPS18A
High	Master Protein	YHR021C	RPS27B SGDID:S000001063, Chr VIII from 148116-147871,148669-148667, Genome Release 64-2-1, reverse complement, Verified ORF, "Protein component of the small (40S) ribosomal subunit; homologous to mammalian ribosomal protein S27, no bacterial homolog; RPS27B has a paralog, RPS27A, that arose from the whole genome duplication"	0	4.822	21	1	9	1	82	8.9	9.14	21.29	1	metabolic process	ribosome	structural molecule activity	Pf01667		YHR021C; WN66_02828	VIII
High	Master Protein	YPL081W	RPS9A SGDID:S000006002, Chr XVI from 404950-404956,405458-406044, Genome Release 64-2-1, Verified ORF, "Protein component of the small (40S) ribosomal subunit; homologous to mammalian ribosomal protein S9 and bacterial S4; RPS9A has a paralog, RPS9B, that arose from the whole genome duplication"	0	4.532	6	1	9	1	197	22.4	9.98	17.6	1	metabolic process		RNA binding;structural molecule activity	Pf00163, Pf01479		YPL081W; WN66_06462	XVI
High	Master Protein	YLR448W	RPL6B SGDID:S000004440, Chr XII from 1028854-1028868,1029253-1029768, Genome Release 64-2-1, Verified ORF, "Ribosomal 60S subunit protein L6B; binds 5.8S rRNA; homologous to mammalian ribosomal protein L6, no bacterial homolog; RPL6B has a paralog, RPL6A, that arose from the whole genome duplication"	0	10.077	20	3	8	3	176	20	10.08	16.77	3	cell organization and biogenesis;metabolic process	cytoplasm;ribosome	RNA binding;structural molecule activity	Pf01159	851169	YLR448W	XII	RPL6B
High	Master Protein	YCR012W	PGK1 SGDID:S000000605, Chr III from 137746-138996, Genome Release 64-2-1, Verified ORF, "3-phosphoglycerate kinase; catalyzes transfer of high-energy phosphoryl groups from the acyl phosphate of 1,3-bisphosphoglycerate to ADP to produce ATP; key enzyme in glycolysis and gluconeogenesis"	0	8.03	14	3	8	3	416	44.7	7.61	14.61	3	metabolic process		catalytic activity	Pf00162		YCR012W; CAA42329; WN66_00671	III
High	Master Protein	YOR096W	RPS7A SGDID:S000005622, Chr XV from 505794-505937,506339-506767, Genome Release 64-2-1, Verified ORF, "Protein component of the small (40S) ribosomal subunit; interacts with Kti11p; deletion causes hypersensitivity to zymocin; homologous to mammalian ribosomal protein S7, no bacterial homolog; RPS7A has a paralog, RPS7B, that arose from the whole genome duplication"	0	8.004	22	2	8	2	190	21.6	9.83	16.29	2	metabolic process	cytoplasm;nucleus;ribosome	structural molecule activity	Pf01251	854263	YOR096W	XV	RPS7A
High	Master Protein	YOR341W	RPA190 SGDID:S000005868, Chr XV from 960987-965981, Genome Release 64-2-1, Verified ORF, "RNA polymerase I largest subunit A190"	0	7.822	5	4	8	4	1664	186.3	7.08	5.16	4	metabolic process	nucleus	catalytic activity;DNA binding;metal ion binding	Pf00623, Pf04983, Pf04997, Pf04998, Pf05000		YOR341W	XV
High	Master Protein	YFL039C	ACT1 SGDID:S000001855, Chr VI from 54377-53260,54696-54687, Genome Release 64-2-1, reverse complement, Verified ORF, "Actin; structural protein involved in cell polarization, endocytosis, and other cytoskeletal functions"	0	6.588	12	2	8	2	375	41.7	5.68	22.86	2	cell organization and biogenesis;cellular component movement;metabolic process;response to stimulus;transport	cytoplasm;cytoskeleton	catalytic activity;nucleotide binding;protein binding;structural molecule activity	Pf00022	850504	YFL039C	VI	ACT1
High	Master Protein	YJR060W	CBF1 SGDID:S000003821, Chr X from 548759-549814, Genome Release 64-2-1, Verified ORF, "Basic helix-loop-helix (bHLH) protein; forms homodimer to bind E-box consensus sequence CACGTG present at MET gene promoters and centromere DNA element I (CDEI); affects nucleosome positioning at this motif; associates with other transcription factors such as Met4p and Isw1p to mediate transcriptional activatio…	0	6.576	12	2	8	2	351	39.4	5.03	8.04	2			protein binding	Pf00010		YJR060W	X
High	Master Protein	YCR031C	RPS14A SGDID:S000000627, Chr III from 177906-177500,178220-178214, Genome Release 64-2-1, reverse complement, Verified ORF, "Protein component of the small (40S) ribosomal subunit; required for ribosome assembly and 20S pre-rRNA processing; mutations confer cryptopleurine resistance; homologous to mammalian ribosomal protein S14 and bacterial S11; RPS14A has a paralog, RPS14B, that arose from the…	0	6.012	28	3	8	3	137	14.5	10.73	7.81	3	cell organization and biogenesis;metabolic process	cytoplasm;nucleus;ribosome	RNA binding;structural molecule activity	Pf00411	850397	YCR031C	III	RPS14A
High	Master Protein	YML085C	TUB1 SGDID:S000004550, Chr XIII from 99259-97941,99400-99376, Genome Release 64-2-1, reverse complement, Verified ORF, "Alpha-tubulin; associates with beta-tubulin (Tub2p) to form tubulin dimer, which polymerizes to form microtubules; relative distribution to nuclear foci increases upon DNA replication stress; TUB1 has a paralog, TUB3, that arose from the whole genome duplication"	0	5.412	3	1	8	1	447	49.8	5.07	19.4	1	cell organization and biogenesis;cellular component movement;transport	cytoplasm;cytoskeleton;nucleus	catalytic activity;nucleotide binding;structural molecule activity	Pf00091, Pf03953	854889	YML085C	XIII	TUB1
High	Master Protein	YER074W	RPS24A SGDID:S000000876, Chr V from 306323-306325,306792-307196, Genome Release 64-2-1, Verified ORF, "Protein component of the small (40S) ribosomal subunit; homologous to mammalian ribosomal protein S24, no bacterial homolog; RPS24A has a paralog, RPS24B, that arose from the whole genome duplication"	0	5.326	11	1	8	1	135	15.3	10.51	21.38	1	metabolic process	ribosome	structural molecule activity	Pf01282		YIL069C; YER074W; WN66_03191; WN66_01828	IX; V
High	Master Protein	YER102W	RPS8B SGDID:S000000904, Chr V from 363100-363702, Genome Release 64-2-1, Verified ORF, "Protein component of the small (40S) ribosomal subunit; homologous to mammalian ribosomal protein S8, no bacterial homolog; RPS8B has a paralog, RPS8A, that arose from the whole genome duplication"	0	4.915	8	1	8	1	200	22.5	10.67	21.1	1	metabolic process	ribosome	structural molecule activity	Pf01201		YBL072C; YER102W; WN66_00172; WN66_01869	II; V
High	Master Protein	YHR076W	PTC7 SGDID:S000001118, Chr VIII from 251101-251155,251249-252225, Genome Release 64-2-1, Verified ORF, "Type 2C serine/threonine protein phosphatase (PP2C); alternatively spliced to create two mRNA isoforms; protein from spliced form localizes to the mitochondria while the one from the unspliced form is localized to the nuclear envelope; activates coenzyme Q6 biosynthesis by dephosphorylation of …	0	10.77	16	3	7	3	343	37.8	6.58	19.18	3			catalytic activity	Pf00481, Pf07228		YHR076W; WN66_02904	VIII
High	Master Protein	YOL039W	RPP2A SGDID:S000005399, Chr XV from 254297-254617, Genome Release 64-2-1, Verified ORF, "Ribosomal protein P2 alpha; a component of the ribosomal stalk, which is involved in the interaction between translational elongation factors and the ribosome; free (non-ribosomal) P2 stimulates the phosphorylation of the eIF2 alpha subunit (Sui2p) by Gcn2p; regulates the accumulation of P1 (Rpp1Ap and Rpp1Bp…	0	6.688	31	2	7	2	106	10.7	4.04	17.37	2	metabolic process	ribosome	structural molecule activity	Pf00428		YOL039W; WN66_05773	XV
High	Master Protein	YIL133C	RPL16A SGDID:S000001395, Chr IX from 99095-98527,99416-99386, Genome Release 64-2-1, reverse complement, Verified ORF, "Ribosomal 60S subunit protein L16A; N-terminally acetylated, binds 5.8 S rRNA; transcriptionally regulated by Rap1p; homologous to mammalian ribosomal protein L13A and bacterial L13; RPL16A has a paralog, RPL16B, that arose from the whole genome duplication; protein abundance in…	0	4.463	10	2	7	2	199	22.2	10.48	1.99	2	metabolic process	ribosome	structural molecule activity	Pf00572		YIL133C; WN66_03121	IX
High	Master Protein	YDL130W	RPP1B SGDID:S000002288, Chr IV from 229906-230019,230321-230527, Genome Release 64-2-1, Verified ORF, "Ribosomal protein P1 beta; component of the ribosomal stalk, which is involved in interaction of translational elongation factors with ribosome; free (non-ribosomal) P1 stimulates the phosphorylation of the eIF2 alpha subunit (Sui2p) by Gcn2p; accumulation is regulated by phosphorylation and int…	0	4.439	15	1	7	1	106	10.7	4.01	18.69	1	metabolic process	ribosome	structural molecule activity	Pf00428		YDL130W; WN66_00912	IV
High	Master Protein	YMR194W	RPL36A SGDID:S000004807, Chr XIII from 651145-651160,651624-651910, Genome Release 64-2-1, Verified ORF, "Ribosomal 60S subunit protein L36A; N-terminally acetylated; binds to 5.8 S rRNA; homologous to mammalian ribosomal protein L36, no bacterial homolog; RPL36A has a paralog, RPL36B, that arose from the whole genome duplication"	0	4.345	24	2	7	2	100	11.1	11.59	12.89	2	metabolic process	cytoplasm;ribosome	RNA binding;structural molecule activity	Pf01158	855232	YMR194W	XIII	RPL36A
High	Master Protein	YHL034C	SBP1 SGDID:S000001026, Chr VIII from 34077-33193, Genome Release 64-2-1, reverse complement, Verified ORF, "Protein that binds eIF4G and has a role in repression of translation; has an RGG motif; found in cytoplasmic P bodies; binds to mRNAs under glucose starvation stress, most often in the 5' UTR; found associated with small nucleolar RNAs snR10 and snR11; SBP1 has a paralog, RNP1, that arose f…	0	4.004	6	1	7	1	294	33	5.66	17.43	1				Pf00076, Pf14259		YHL034C	VIII
High	Master Protein	YNR016C	ACC1 SGDID:S000005299, Chr XIV from 661374-654673, Genome Release 64-2-1, reverse complement, Verified ORF, "Acetyl-CoA carboxylase, biotin containing enzyme; catalyzes carboxylation of cytosolic acetyl-CoA to form malonyl-CoA and regulates histone acetylation by regulating the availablity of acetyl-CoA; required for de novo biosynthesis of long-chain fatty acids; ACC1 has a paralog, HFA1, that a…	0	3.763	2	2	7	2	2233	250.2	6.28	8.57	2	metabolic process		catalytic activity;metal ion binding;nucleotide binding	Pf00289, Pf00364, Pf01039, Pf02655, Pf02785, Pf02786, Pf08326, Pf13535, Pf15632		YNR016C	XIV
High	Master Protein	YPL235W	RVB2 SGDID:S000006156, Chr XVI from 103232-104647, Genome Release 64-2-1, Verified ORF, "ATP-dependent DNA helicase, also known as reptin; member of the AAA+ and RuvB protein families, similar to Rvb1p; conserved component of multiple complexes including the INO80 complex, the Swr1 complex, and the R2TP complex (Rvb1-Rvb2-Tah1-Pih1); involved in multiple processes such as chromatin remodeling, bo…	0	20.717	13	4	6	4	471	51.6	5.31	16.46	4	metabolic process		catalytic activity;nucleotide binding	Pf00004, Pf01078, Pf03796, Pf06068		YPL235W; WN66_06297	XVI
High	Master Protein	YDR188W	CCT6 SGDID:S000002596, Chr IV from 836421-838061, Genome Release 64-2-1, Verified ORF, "Subunit of the cytosolic chaperonin Cct ring complex; related to Tcp1p, essential protein that is required for the assembly of actin and tubulins in vivo; contains an ATP-binding motif"	0	16.844	15	4	6	4	546	59.9	5.86	13.06	4	metabolic process		nucleotide binding;protein binding	Pf00118		YDR188W; WN66_01256	IV
High	Master Protein	YCL037C	SRO9 SGDID:S000000542, Chr III from 58678-57374, Genome Release 64-2-1, reverse complement, Verified ORF, "Cytoplasmic RNA-binding protein; shuttles between nucleus and cytoplasm and is exported from the nucleus in an mRNA export-dependent manner; associates with translating ribosomes; involved in heme regulation of Hap1p as a component of the HMC complex, also involved in the organization of act…	0	9.797	15	3	6	3	434	48	8.9	10.07	3				Pf05383		YCL037C; WN66_00621	III
High	Master Protein	YOR204W	DED1 SGDID:S000005730, Chr XV from 722911-724725, Genome Release 64-2-1, Verified ORF, "ATP-dependent DEAD (Asp-Glu-Ala-Asp)-box RNA helicase; required for translation initiation of all yeast mRNAs; binds to mRNA cap-associated factors, and binding stimulates Ded1p RNA-dependent ATPase activity; mutation in human homolog DBY is associated with male infertility; human homolog DDX3X complements ded…	0	6.894	9	3	6	3	604	65.5	7.83	14.31	3			nucleotide binding	Pf00270, Pf00271		YOR204W	XV
High	Master Protein	YOR195W	SLK19 SGDID:S000005721, Chr XV from 712866-715331, Genome Release 64-2-1, Verified ORF, "Kinetochore-associated protein; required for chromosome segregation and kinetochore clustering; required for normal segregation of chromosomes in meiosis and mitosis; component of the FEAR regulatory network, which promotes Cdc14p release from the nucleolus during anaphase; potential Cdc28p substrate"	0	5.788	4	2	6	2	821	95.3	4.91	11.81	2	metabolic process			Pf04111, Pf04156, Pf05667, Pf12709, Pf13166		YOR195W	XV
High	Master Protein	YJL008C	CCT8 SGDID:S000003545, Chr X from 421663-419957, Genome Release 64-2-1, reverse complement, Verified ORF, "Subunit of the cytosolic chaperonin Cct ring complex; related to Tcp1p, required for the assembly of actin and tubulins in vivo"	0	5.601	8	2	6	2	568	61.6	5.72	13.92	2	metabolic process		nucleotide binding;protein binding	Pf00118, Pf02579		YJL008C; WN66_03568	X
High	Master Protein	YKL022C	CDC16 SGDID:S000001505, Chr XI from 397248-394726, Genome Release 64-2-1, reverse complement, Verified ORF, "Subunit of the anaphase-promoting complex/cyclosome (APC/C); which is a ubiquitin-protein ligase required for degradation of anaphase inhibitors, including mitotic cyclins, during the metaphase/anaphase transition; required for sporulation; relocalizes to the cytosol in response to hypoxia"	0	5.3	5	3	6	3	840	94.9	6.77	9.33	3			protein binding	Pf00515, Pf07719, Pf12895, Pf13414, Pf13424, Pf13432		YKL022C	XI
High	Master Protein	YOL054W	PSH1 SGDID:S000005415, Chr XV from 228614-229834, Genome Release 64-2-1, Verified ORF, "E3 ubiquitin ligase targeting centromere-binding protein Cse4p; mediates poyubiquitination and degradation of Cse4p; prevents Cse4p from mislocalizing to euchromatin; ubiquitylation of Cse4p may be antagonized by Scm3p"	0	5.282	6	2	6	2	406	47	4.42	12.12	2			metal ion binding;protein binding	Pf00097, Pf13445, Pf13639, Pf13920, Pf13923, Pf14634, Pf15227		YOL054W; WN66_05756	XV
High	Master Protein	YHL015W	RPS20 SGDID:S000001007, Chr VIII from 75412-75777, Genome Release 64-2-1, Verified ORF, "Protein component of the small (40S) ribosomal subunit; overproduction suppresses mutations affecting RNA polymerase III-dependent transcription; homologous to mammalian ribosomal protein S20 and bacterial S10"	0	4.875	10	1	6	1	121	13.9	9.52	13.43	1	metabolic process	ribosome	RNA binding;structural molecule activity	Pf00338		YHL015W; WN66_02783	VIII
High	Master Protein	YPR046W	MCM16 SGDID:S000006250, Chr XVI from 656799-657344, Genome Release 64-2-1, Verified ORF, "Component of the Ctf19 complex and the COMA subcomplex; involved in kinetochore-microtubule mediated chromosome segregation; binds to centromere DNA; orthologous to human centromere constitutive-associated network (CCAN) subunit CENP-H and fission yeast fta3"	0	4.838	13	2	6	2	181	21.1	5.78	11.21	2						YPR046W	XVI
High	Master Protein	YHR143W-A	RPC10 SGDID:S000001185, Chr VIII from 387233-387445, Genome Release 64-2-1, Verified ORF, "RNA polymerase subunit ABC10-alpha, found in RNA pol I, II, and III; relocalizes from nucleolus to cytoplasm upon DNA replication stress"	0	3.236	29	1	6	1	70	7.7	9.76	13.06	1	metabolic process		catalytic activity;DNA binding	Pf03604		YHR143W-A; WN66_02978	VIII
High	Master Protein	YMR229C	RRP5 SGDID:S000004842, Chr XIII from 731123-725934, Genome Release 64-2-1, reverse complement, Verified ORF, "RNA binding protein involved in synthesis of both 18S and 5.8S rRNAs; component of both the ribosomal small subunit (SSU) processosome and the 90S preribosome; acts as part of a Mak21p-Noc2p-Rrp5p module that associates with nascent pre-rRNA during transcription and has a role in bigenesi…	0	12.05	3	3	5	3	1729	193	6.19	13.74	3	cell organization and biogenesis;metabolic process	nucleus	protein binding;RNA binding	Pf00575	855269	YMR229C	XIII	RRP5
High	Master Protein	YGL173C	XRN1 SGDID:S000003141, Chr VII from 180113-175527, Genome Release 64-2-1, reverse complement, Verified ORF, "Evolutionarily-conserved 5'-3' exonuclease; component of cytoplasmic processing (P) bodies involved in mRNA decay; also enters the nucleus and positively regulates transcription initiation and elongation; plays a role in microtubule-mediated processes, filamentous growth, ribosomal RNA mat…	0	8.051	4	3	5	3	1528	175.4	7.47	10.53	3	metabolic process		catalytic activity	Pf03159		YGL173C	VII
High	Master Protein	YHR214C-B	YHR214C-B SGDID:S000003534, Chr VIII from 547929-543964,549346-547931, Genome Release 64-2-1, reverse complement, transposable_element_gene, "Retrotransposon TYA Gag and TYB Pol genes; transcribed/translated as one unit; polyprotein is processed to make a nucleocapsid-like protein (Gag), reverse transcriptase (RT), protease (PR), and integrase (IN); similar to retroviral genes; YHR214C-B has a pa…	0	6.929	3	3	5	3	1793	202.7	8.32	11.93	3	metabolic process;regulation of biological process;response to stimulus	cytoplasm;nucleus	catalytic activity;DNA binding;metal ion binding;nucleotide binding;receptor activity;RNA binding;signal transducer activity	Pf00665, Pf01021, Pf07475, Pf07727	856623	YHR214C-B	VIII	YHR214C-B
High	Master Protein	YDL083C	RPS16B SGDID:S000002241, Chr IV from 307333-306926,307789-307766, Genome Release 64-2-1, reverse complement, Verified ORF, "Protein component of the small (40S) ribosomal subunit; homologous to mammalian ribosomal protein S16 and bacterial S9; RPS16B has a paralog, RPS16A, that arose from the whole genome duplication"	0	6.499	17	2	5	2	143	15.8	10.26	5.75	2	metabolic process	cytoplasm;ribosome	RNA binding;structural molecule activity	Pf00380	851476; 855174	YDL083C; YMR143W	IV; XIII	RPS16B; RPS16A
High	Master Protein	YDL055C	PSA1 SGDID:S000002213, Chr IV from 356759-355674, Genome Release 64-2-1, reverse complement, Verified ORF, "GDP-mannose pyrophosphorylase (mannose-1-phosphate guanyltransferase); synthesizes GDP-mannose from GTP and mannose-1-phosphate in cell wall biosynthesis; required for normal cell wall structure"	0	4.878	9	2	5	2	361	39.5	6.34	10.82	2	metabolic process	cytoplasm	catalytic activity;nucleotide binding	Pf00132, Pf00483, Pf12804	851504	YDL055C	IV	PSA1
High	Master Protein	YPR110C	RPC40 SGDID:S000006314, Chr XVI from 746835-745828, Genome Release 64-2-1, reverse complement, Verified ORF, "RNA polymerase subunit AC40; common to RNA polymerase I and III"	0	4.753	9	2	5	2	335	37.7	5.52	10.64	2	metabolic process		catalytic activity;DNA binding;protein binding	Pf01000, Pf01193		YPR110C; WN66_06664	XVI
High	Master Protein	YGL086W	MAD1 SGDID:S000003054, Chr VII from 347119-349368, Genome Release 64-2-1, Verified ORF, "Coiled-coil protein involved in spindle-assembly checkpoint; required for inhibition of karyopherin/importin Pse1p (aka Kap121p) upon spindle assembly checkpoint arrest; phosphorylated by Mps1p upon checkpoint activation which leads to inhibition of anaphase promoting complex activity; forms a complex with Ma…	0	4.695	5	2	5	2	749	87.6	5.44	12.23	2	regulation of biological process			Pf05557, Pf09726, Pf10267		YGL086W	VII
High	Master Protein	YML074C	FPR3 SGDID:S000004539, Chr XIII from 121324-120089, Genome Release 64-2-1, reverse complement, Verified ORF, "Nucleolar peptidyl-prolyl cis-trans isomerase (PPIase); FK506 binding protein; affects expression of multiple genes via its role in nucleosome assembly; phosphorylated by casein kinase II (Cka1p-Cka2p-Ckb1p-Ckb2p) and dephosphorylated by Ptp1p; PPIase domain acts as a transcriptional repr…	0	4.258	12	2	5	2	411	46.5	4.46	8.6	2	cell organization and biogenesis;metabolic process		catalytic activity	Pf00254		YML074C	XIII
High	Master Protein	YOR322C	LDB19 SGDID:S000005849, Chr XV from 921062-918606, Genome Release 64-2-1, reverse complement, Verified ORF, "Alpha-arrestin involved in ubiquitin-dependent endocytosis; regulates endocytosis of plasma membrane proteins by recruiting the ubiquitin ligase Rsp5p to its targets; involved in the basal internalization and turnover of alpha-factor receptor Ste2p; recruits ubiquitin ligase Rsp5p to Ste2p…	0	2.649	1	1	5	1	818	89.8	8.54	1.68	1				Pf13002		YOR322C; WN66_06169	XV
High	Master Protein	YDL126C	CDC48 SGDID:S000002284, Chr IV from 238664-236157, Genome Release 64-2-1, reverse complement, Verified ORF, "AAA ATPase; subunit of polyubiquitin-selective segregase complex involved in ERAD, cell wall integrity during heat stress, mitotic spindle disassembly; subunit of complex involved in mitochondria-associated degradation; role in mobilizing membrane bound transcription factors by regulated u…	0	11.003	6	3	4	3	835	91.9	4.94	9.93	3	cell communication;cell organization and biogenesis;metabolic process;regulation of biological process;response to stimulus;transport	cytoplasm;cytosol;endoplasmic reticulum;membrane;mitochondrion;nucleus	catalytic activity;enzyme regulator activity;nucleotide binding;protein binding;RNA binding	Pf00004, Pf00910, Pf01057, Pf01078, Pf02359, Pf02933, Pf05496, Pf06068, Pf07726, Pf07728, Pf13191, Pf13401	851431	YDL126C	IV	CDC48
High	Master Protein	YLR441C	RPS1A SGDID:S000004433, Chr XII from 1018908-1018141, Genome Release 64-2-1, reverse complement, Verified ORF, "Ribosomal protein 10 (rp10) of the small (40S) subunit; homologous to mammalian ribosomal protein S3A, no bacterial homolog; RPS1A has a paralog, RPS1B, that arose from the whole genome duplication"	0	7.438	14	2	4	2	255	28.7	9.99	11.11	2	metabolic process	cytoplasm;cytosol;ribosome	structural molecule activity	Pf01015	851162	YLR441C	XII	RPS1A
High	Master Protein	YJL190C	RPS22A SGDID:S000003726, Chr X from 75302-74910, Genome Release 64-2-1, reverse complement, Verified ORF, "Protein component of the small (40S) ribosomal subunit; homologous to mammalian ribosomal protein S15A and bacterial S8; RPS22A has a paralog, RPS22B, that arose from the whole genome duplication"	0	6.865	12	1	4	1	130	14.6	9.94	12.89	1	metabolic process	ribosome	structural molecule activity	Pf00410		YJL190C; WN66_03368	X
High	Master Protein	YDL143W	CCT4 SGDID:S000002302, Chr IV from 199996-201582, Genome Release 64-2-1, Verified ORF, "Subunit of the cytosolic chaperonin Cct ring complex; related to Tcp1p, required for the assembly of actin and tubulins in vivo"	0	5.511	8	2	4	2	528	57.6	7.93	7.92	2	metabolic process		nucleotide binding;protein binding	Pf00118		YDL143W; WN66_00897	IV
High	Master Protein	YLR075W	RPL10 SGDID:S000004065, Chr XII from 282927-283592, Genome Release 64-2-1, Verified ORF, "Ribosomal 60S subunit protein L10; responsible for joining the 40S and 60S subunits; regulates translation initiation; similar to members of the QM gene family; homologous to mammalian ribosomal protein L10 and bacterial L16; protein abundance increases in response to DNA replication stress; mutations in the…	0	5.155	5	1	4	1	221	25.3	10.02	10.37	1	cell organization and biogenesis;metabolic process	cytoplasm;ribosome	RNA binding;structural molecule activity	Pf00252	850764	YLR075W	XII	RPL10
High	Master Protein	YOL040C	RPS15 SGDID:S000005400, Chr XV from 253577-253149, Genome Release 64-2-1, reverse complement, Verified ORF, "Protein component of the small (40S) ribosomal subunit; homologous to mammalian ribosomal protein S15 and bacterial S19"	0	4.982	8	1	4	1	142	16	10.7	10.6	1	metabolic process	ribosome	RNA binding;structural molecule activity	Pf00203		YOL040C; WN66_05772	XV
High	Master Protein	YDL140C	RPO21 SGDID:S000002299, Chr IV from 210561-205360, Genome Release 64-2-1, reverse complement, Verified ORF, "RNA polymerase II largest subunit B220; part of central core; phosphorylation of C-terminal heptapeptide repeat domain regulates association with transcription and splicing factors; similar to bacterial beta-prime"	0	3.579	1	1	4	1	1733	191.5	5.63	9.94	1	metabolic process		catalytic activity;DNA binding	Pf00623, Pf04983, Pf04990, Pf04992, Pf04997, Pf04998, Pf05000		YDL140C; WN66_00900	IV
High	Master Protein	YDR502C	SAM2 SGDID:S000002910, Chr IV from 1454464-1453310, Genome Release 64-2-1, reverse complement, Verified ORF, "S-adenosylmethionine synthetase; catalyzes transfer of the adenosyl group of ATP to the sulfur atom of methionine; comparative analysis suggests that a mitochondrially targeted form may result from translation starting at a non-canonical codon upstream of the annotated start codon"	0	3.115	4	1	4	1	384	42.2	5.38	7.5	1	metabolic process		catalytic activity;metal ion binding;nucleotide binding	Pf00438, Pf02772, Pf02773		YDR502C; WN66_01590	IV
High	Master Protein	YJR063W	RPA12 SGDID:S000003824, Chr X from 555195-555572, Genome Release 64-2-1, Verified ORF, "RNA polymerase I subunit A12.2; contains two zinc binding domains, and the N terminal domain is responsible for anchoring to the RNA pol I complex"	0	2.932	12	1	4	1	125	13.7	7.87	7.88	1	metabolic process		metal ion binding	Pf01096, Pf02150		YJR063W; WN66_03643	X
High	Master Protein	YMR319C	FET4 SGDID:S000004938, Chr XIII from 914538-912880, Genome Release 64-2-1, reverse complement, Verified ORF, "Low-affinity Fe(II) transporter of the plasma membrane"	0	2.612	2	1	4	1	552	62.8	5.5	9.47	1	transport			Pf04120		YMR319C; WN66_05186	XIII
High	Master Protein	YBR010W	HHT1 SGDID:S000000214, Chr II from 256331-256741, Genome Release 64-2-1, Verified ORF, "Histone H3; core histone protein required for chromatin assembly, part of heterochromatin-mediated telomeric and HM silencing; one of two identical histone H3 proteins (see HHT2); regulated by acetylation, methylation, and phosphorylation; H3K14 acetylation plays an important role in the unfolding of strongly …	0	2.456	5	1	4	1	136	15.3	11.43	0	1		chromosome	DNA binding;protein binding	Pf00125, Pf15630		YNL031C; YBR010W; WN66_00264; WN66_05532	XIV; II
High	Master Protein	YOL077C	BRX1 SGDID:S000005437, Chr XV from 186723-185848, Genome Release 64-2-1, reverse complement, Verified ORF, "Nucleolar protein; constituent of 66S pre-ribosomal particles; depletion leads to defects in rRNA processing and a block in the assembly of large ribosomal subunits; possesses a sigma(70)-like RNA-binding motif"	0	2.32	5	1	4	1	291	33.5	9.29	8.74	1				Pf04427		YOL077C	XV
High	Master Protein	YGR034W	RPL26B SGDID:S000003266, Chr VII from 555812-555830,556308-556672, Genome Release 64-2-1, Verified ORF, "Ribosomal 60S subunit protein L26B; binds to 5.8S rRNA; non-essential even when paralog is also deleted; deletion has minimal affections on ribosome biosynthesis; homologous to mammalian ribosomal protein L26 and bacterial L24; RPL26B has a paralog, RPL26A, that arose from the whole genome dup…	0	2.287	7	1	4	1	127	14.2	10.46	0	1	metabolic process	ribosome	structural molecule activity	Pf00467		YGR034W; WN66_06883; WN66_02445; WN66_04537	VII; XII
High	Master Protein	YGR240C	PFK1 SGDID:S000003472, Chr VII from 973734-970771, Genome Release 64-2-1, reverse complement, Verified ORF, "Alpha subunit of heterooctameric phosphofructokinase; involved in glycolysis, indispensable for anaerobic growth, activated by fructose-2,6-bisphosphate and AMP, mutation inhibits glucose induction of cell cycle-related genes"	0	10.832	4	2	3	2	987	107.9	6.39	9.24	2	metabolic process	cytoplasm	catalytic activity;nucleotide binding	Pf00365		YGR240C	VII
High	Master Protein	YLR154C	RNH203 SGDID:S000004144, Chr XII from 448314-447982, Genome Release 64-2-1, reverse complement, Verified ORF, "Ribonuclease H2 subunit; required for RNase H2 activity; role in ribonucleotide excision repair; related to human AGS3 that causes Aicardi-Goutieres syndrome"	0	3.561	12	1	3	1	110	12.5	4.79	8.12	1	metabolic process	cytoplasm;nucleus	catalytic activity;protein binding	Pf08615	850847	YLR154C	XII	RNH203
High	Master Protein	YKL182W	FAS1 SGDID:S000001665, Chr XI from 100671-106826, Genome Release 64-2-1, Verified ORF, "Beta subunit of fatty acid synthetase; complex catalyzes the synthesis of long-chain saturated fatty acids; contains acetyltransacylase, dehydratase, enoyl reductase, malonyl transacylase, and palmitoyl transacylase activities"	0	3.412	2	2	3	2	2051	228.5	5.92	5.25	2	metabolic process	cytoplasm;cytosol;mitochondrion	catalytic activity;protein binding	Pf00698, Pf01575, Pf03060, Pf08354, Pf13452	853653	YKL182W	XI	FAS1
High	Master Protein	YGL076C	RPL7A SGDID:S000003044, Chr VII from 364964-364335,365526-365433,365996-365986, Genome Release 64-2-1, reverse complement, Verified ORF, "Ribosomal 60S subunit protein L7A; required for processing of 27SA3 pre-rRNA to 27SB pre-rRNA during assembly of large ribosomal subunit; depletion leads to a turnover of pre-rRNA; contains a conserved C-terminal Nucleic acid Binding Domain (NDB2); binds to Dom…	0	3.321	6	1	3	1	244	27.6	10.15	5.96	1	metabolic process	cytoplasm;ribosome	RNA binding;structural molecule activity	Pf00327, Pf08079	852804	YGL076C	VII	RPL7A
High	Master Protein	YPL061W	ALD6 SGDID:S000005982, Chr XVI from 432588-434090, Genome Release 64-2-1, Verified ORF, "Cytosolic aldehyde dehydrogenase; activated by Mg2+ and utilizes NADP+ as the preferred coenzyme; required for conversion of acetaldehyde to acetate; constitutively expressed; locates to the mitochondrial outer surface upon oxidative stress"	0	2.912	3	1	3	1	500	54.4	5.44	1.92	1	metabolic process		catalytic activity	Pf00171		YPL061W; WN66_06482	XVI
High	Master Protein	YDR194C	MSS116 SGDID:S000002602, Chr IV from 847946-845952, Genome Release 64-2-1, reverse complement, Verified ORF, "Mitochondrial transcription elongation factor; DEAD-box protein; required for efficient splicing of mitochondrial Group I and II introns; non-polar RNA helicase that also facilities strand annealing; promotes RNA folding by stabilizing an early assembly intermediate"	0	2.668	2	1	3	1	664	76.2	8.98	3.56	1			nucleotide binding	Pf00270, Pf00271		YDR194C	IV
High	Master Protein	YDR471W	RPL27B SGDID:S000002879, Chr IV from 1401770-1401800,1402185-1402564, Genome Release 64-2-1, Verified ORF, "Ribosomal 60S subunit protein L27B; homologous to mammalian ribosomal protein L27, no bacterial homolog; RPL27B has a paralog, RPL27A, that arose from the whole genome duplication"	0	2.593	10	1	3	1	136	15.5	10.36	6.53	1	metabolic process	ribosome	structural molecule activity	Pf01777, Pf07431		YDR471W	IV
High	Master Protein	YDL081C	RPP1A SGDID:S000002239, Chr IV from 310122-309802, Genome Release 64-2-1, reverse complement, Verified ORF, "Ribosomal stalk protein P1 alpha; involved in the interaction between translational elongation factors and the ribosome; free (non-ribosomal) P1 stimulates the phosphorylation of the eIF2 alpha subunit (Sui2p) by Gcn2p; accumulation of P1 in the cytoplasm is regulated by phosphorylation an…	0	12.907	24	1	2	1	106	10.9	3.88	8.99	1	metabolic process	ribosome	structural molecule activity	Pf00428		YDL081C; WN66_00964	IV
High	Master Protein	YJR123W	RPS5 SGDID:S000003884, Chr X from 651901-652578, Genome Release 64-2-1, Verified ORF, "Protein component of the small (40S) ribosomal subunit; least basic of non-acidic ribosomal proteins; phosphorylated in vivo; essential for viability; homologous to mammalian ribosomal protein S5 and bacterial S7"	0	9.857	12	2	2	2	225	25	8.59	4.53	2	cell organization and biogenesis;metabolic process;regulation of biological process;transport	cytoplasm;ribosome	protein binding;RNA binding;structural molecule activity	Pf00177	853587	YJR123W	X	RPS5
High	Master Protein	YGR214W	RPS0A SGDID:S000003446, Chr VII from 920575-920664,921120-921788, Genome Release 64-2-1, Verified ORF, "Ribosomal 40S subunit protein S0A; required for maturation of 18S rRNA along with Rps0Bp; deletion of either RPS0 gene reduces growth rate, deletion of both genes is lethal; homologous to human ribosomal protein SA and bacterial S2; RPS0A has a paralog, RPS0B, that arose from the whole genome d…	0	8.992	11	1	2	1	252	28	4.72	7.07	1	metabolic process	ribosome	structural molecule activity	Pf00318		YGR214W	VII
High	Master Protein	YLR175W	CBF5 SGDID:S000004165, Chr XII from 506134-507585, Genome Release 64-2-1, Verified ORF, "Pseudouridine synthase catalytic subunit of box H/ACA snoRNPs; acts on large and small rRNAs, on snRNA U2, and on some mRNAs; mutations in human ortholog dyskerin cause the disorder dyskeratosis congenita; small nucleolar ribonucleoprotein particles are also known as snoRNPs"	0	8.324	6	1	2	1	483	54.7	8.9	9.19	1	metabolic process		catalytic activity;RNA binding	Pf01472, Pf01509, Pf08068		YLR175W	XII
High	Master Protein	YDL075W	RPL31A SGDID:S000002233, Chr IV from 322226-322282,322704-322988, Genome Release 64-2-1, Verified ORF, "Ribosomal 60S subunit protein L31A; associates with karyopherin Sxm1p; loss of both Rpl31p and Rpl39p confers lethality; homologous to mammalian ribosomal protein L31, no bacterial homolog; RPL31A has a paralog, RPL31B, that arose from the whole genome duplication"	0	7.518	30	2	2	2	113	12.9	9.99	5.58	2	metabolic process	ribosome	structural molecule activity	Pf01198		YDL075W; WN66_00970	IV
High	Master Protein	YJL111W	CCT7 SGDID:S000003647, Chr X from 207877-209529, Genome Release 64-2-1, Verified ORF, "Subunit of the cytosolic chaperonin Cct ring complex; related to Tcp1p, required for the assembly of actin and tubulins in vivo; mutant has increased aneuploidy tolerance"	0	6.102	4	1	2	1	550	59.7	5.55	5.32	1	metabolic process	cytoplasm	nucleotide binding;protein binding	Pf00118	853333	YJL111W	X	CCT7
High	Master Protein	YNL302C	RPS19B SGDID:S000005246, Chr XIV from 62372-61958,62943-62924, Genome Release 64-2-1, reverse complement, Verified ORF, "Protein component of the small (40S) ribosomal subunit; required for assembly and maturation of pre-40 S particles; homologous to mammalian ribosomal protein S19, no bacterial homolog; mutations in human RPS19 are associated with Diamond Blackfan anemia; RPS19B has a paralog, R…	0	6.046	12	1	2	1	144	15.9	9.61	5.28	1	cell organization and biogenesis;metabolic process;transport	cytoplasm;ribosome	structural molecule activity	Pf01090	855414	YNL302C	XIV	RPS19B
High	Master Protein	YLR347C	KAP95 SGDID:S000004339, Chr XII from 826413-823828, Genome Release 64-2-1, reverse complement, Verified ORF, "Karyopherin beta; forms a complex with Srp1p/Kap60p; interacts with nucleoporins to mediate nuclear import of NLS-containing cargo proteins via the nuclear pore complex; regulates PC biosynthesis; GDP-to-GTP exchange factor for Gsp1p"	0	5.729	3	1	2	1	861	94.7	4.64	3.91	1	transport		protein binding	Pf02985, Pf03810, Pf13513		YLR347C; WN66_04540	XII
High	Master Protein	YHR089C	GAR1 SGDID:S000001131, Chr VIII from 283298-282681, Genome Release 64-2-1, reverse complement, Verified ORF, "Protein component of the H/ACA snoRNP pseudouridylase complex; involved in the modification and cleavage of the 18S pre-rRNA"	0	5.574	14	2	2	2	205	21.5	11.46	4.48	2	metabolic process	nucleus	protein binding;RNA binding	Pf04410	856489	YHR089C	VIII	GAR1
High	Master Protein	YJL177W	RPL17B SGDID:S000003713, Chr X from 90786-91094,91412-91657, Genome Release 64-2-1, Verified ORF, "Ribosomal 60S subunit protein L17B; homologous to mammalian ribosomal protein L17 and bacterial L22; RPL17B has a paralog, RPL17A, that arose from the whole genome duplication"	0	4.765	9	1	2	1	184	20.5	10.92	4.42	1	metabolic process	ribosome	structural molecule activity	Pf00237		YJL177W; WN66_03381	X
High	Master Protein	YMR230W	RPS10B SGDID:S000004843, Chr XIII from 732414-732465,732876-733141, Genome Release 64-2-1, Verified ORF, "Protein component of the small (40S) ribosomal subunit; homologous to mammalian ribosomal protein S10, no bacterial homolog; RPS10B has a paralog, RPS10A, that arose from the whole genome duplication"	0	4.144	17	1	2	1	105	12.7	9.07	5.56	1				Pf03501		YMR230W; WN66_05081	XIII
High	Master Protein	YPR132W	RPS23B SGDID:S000006336, Chr XVI from 794965-795029,795395-795767, Genome Release 64-2-1, Verified ORF, "Ribosomal protein 28 (rp28) of the small (40S) ribosomal subunit; required for translational accuracy; homologous to mammalian ribosomal protein S23 and bacterial S12; RPS23B has a paralog, RPS23A, that arose from the whole genome duplication; deletion of both RPS23A and RPS23B is lethal"	0	3.69	8	1	2	1	145	16	10.73	4.29	1	metabolic process;regulation of biological process	cytoplasm;ribosome	structural molecule activity	Pf00164	856250; 853015	YPR132W; YGR118W	XVI; VII	RPS23B; RPS23A
High	Master Protein	YKL081W	TEF4 SGDID:S000001564, Chr XI from 282891-283095,283422-284455, Genome Release 64-2-1, Verified ORF, "Gamma subunit of translational elongation factor eEF1B; stimulates the binding of aminoacyl-tRNA (AA-tRNA) to ribosomes by releasing eEF1A (Tef1p/Tef2p) from the ribosomal complex"	0	3.617	4	1	2	1	412	46.5	7.87	6.8	1	metabolic process		protein binding;RNA binding	Pf00043, Pf00647, Pf02798, Pf13410		YKL081W	XI
High	Master Protein	YPL240C	HSP82 SGDID:S000006161, Chr XVI from 98625-96496, Genome Release 64-2-1, reverse complement, Verified ORF, "Hsp90 chaperone; redundant in function with Hsc82p; required for pheromone signaling, negative regulation of Hsf1p; docks with Tom70p for mitochondrial preprotein delivery; promotes telomerase DNA binding, nucleotide addition; protein abundance increases in response to DNA replication stres…	0	3.218	2	1	2	1	709	81.4	4.91	4.49	1	metabolic process;response to stimulus		nucleotide binding;protein binding	Pf00183, Pf02518, Pf13589		YPL240C	XVI
High	Master Protein	YGR085C	RPL11B SGDID:S000003317, Chr VII from 648907-648383, Genome Release 64-2-1, reverse complement, Verified ORF, "Ribosomal 60S subunit protein L11B; expressed at half the level of Rpl11Ap; involved in ribosomal assembly; depletion causes degradation of 60S proteins and RNA; homologous to mammalian ribosomal protein L11 and bacterial L5; RPL11B has a paralog, RPL11A, that arose from the whole genome…	0	3.077	13	1	2	1	174	19.7	9.92	4.94	1	metabolic process	ribosome	structural molecule activity	Pf00281, Pf00673		YGR085C; WN66_02499	VII
High	Master Protein	YGR090W	UTP22 SGDID:S000003322, Chr VII from 662358-666071, Genome Release 64-2-1, Verified ORF, "Component of the small-subunit processome; required for nuclear export of tRNAs; may facilitate binding of Utp8p to aminoacylated tRNAs and their delivery to Los1p for export; conserved from yeast to mammals"	0	2.604	1	1	2	1	1237	140.4	8.46	4.07	1	metabolic process;transport	nucleus	protein binding;RNA binding	Pf03813	852982	YGR090W	VII	UTP22
High	Master Protein	YJL074C	SMC3 SGDID:S000003610, Chr X from 302849-299157, Genome Release 64-2-1, reverse complement, Verified ORF, "Subunit of the multiprotein cohesin complex; required for sister chromatid cohesion in mitotic cells; also required, with Rec8p, for cohesion and recombination during meiosis; phylogenetically conserved SMC chromosomal ATPase family member"	0	2.472	1	1	2	1	1230	141.3	5.81	4.73	1	cell organization and biogenesis;metabolic process;regulation of biological process;response to stimulus	chromosome	nucleotide binding;protein binding	Pf02463, Pf06470, Pf07888, Pf10186, Pf12128, Pf13304, Pf13476, Pf13555		YJL074C	X
High	Master Protein	YER091C	MET6 SGDID:S000000893, Chr V from 342167-339864, Genome Release 64-2-1, reverse complement, Verified ORF, "Cobalamin-independent methionine synthase; involved in methionine biosynthesis and regeneration; requires a minimum of two glutamates on the methyltetrahydrofolate substrate, similar to bacterial metE homologs"	0	2.208	2	1	2	1	767	85.8	6.47	2.12	1	metabolic process	cytoplasm;cytosol;extracellular;membrane	catalytic activity;metal ion binding	Pf01717, Pf08267	856825	YER091C	V	MET6
High	Master Protein	YGR155W	CYS4 SGDID:S000003387, Chr VII from 798543-800066, Genome Release 64-2-1, Verified ORF, "Cystathionine beta-synthase; catalyzes synthesis of cystathionine from serine and homocysteine, the first committed step in cysteine biosynthesis; responsible for hydrogen sulfide generation; advances passage through START by promoting cell growth which requires catalytic activity, and reducing critical cell …	0.003	2.157	4	1	2	1	507	56	6.7	3.95	1	metabolic process	cytoplasm	catalytic activity	Pf00291, Pf00478, Pf00571		YGR155W; WN66_02582	VII
High	Master Protein	YCL028W	RNQ1 SGDID:S000000533, Chr III from 70150-71367, Genome Release 64-2-1, Verified ORF, "[PIN(+)] prion; an infectious protein conformation that is generally an ordered protein aggregate"	0.006	2.041	4	1	2	1	405	42.6	6.64	4.27	1			protein binding			YCL028W; CAC42958	III
High	Master Protein	YBR289W	SNF5 SGDID:S000000493, Chr II from 779667-782384, Genome Release 64-2-1, Verified ORF, "Subunit of the SWI/SNF chromatin remodeling complex; involved in transcriptional regulation; functions interdependently in transcriptional activation with Snf2p and Snf6p; relocates to the cytosol under hypoxic conditions"	0.006	2.034	2	1	2	1	905	102.5	8.28	2.17	1	cell organization and biogenesis	chromosome		Pf04855		YBR289W	II
High	Master Protein	YJL014W	CCT3 SGDID:S000003551, Chr X from 407558-409162, Genome Release 64-2-1, Verified ORF, "Subunit of the cytosolic chaperonin Cct ring complex; related to Tcp1p, required for the assembly of actin and tubulins in vivo; capable of binding Q/N rich proteins and mediating their folding"	0.006	1.933	4	1	2	1	534	58.8	6.11	4.06	1	metabolic process	cytoplasm;cytosol	nucleotide binding;protein binding	Pf00118	853438	YJL014W	X	CCT3
Medium	Master Protein	YDR378C	LSM6 SGDID:S000002786, Chr IV from 1229609-1229349, Genome Release 64-2-1, reverse complement, Verified ORF, "Lsm (Like Sm) protein; part of heteroheptameric complexes (Lsm2p-7p and either Lsm1p or 8p): cytoplasmic Lsm1p complex involved in mRNA decay; nuclear Lsm8p complex part of U6 snRNP and possibly involved in processing tRNA, snoRNA, and rRNA"	0.013	1.874	21	1	2	1	86	9.4	5.97	1.6	1				Pf01423		YDR378C	IV
Medium	Master Protein	YDR374W-A	WIP1 SGDID:S000113553, Chr IV from 1224757-1225026, Genome Release 64-2-1, Verified ORF, "Kinetochore localized protein of unknown function; interacts with Cnn1p (CENP-T); orthologous to human centromere constitutive-associated network (CCAN) subunit CENP-W and fission yeast new1"	0.013	1.854	20	1	2	1	89	10.2	4.75	6.13	1						YDR374W-A; WN66_01456	IV
Medium	Master Protein	YLR421C	RPN13 SGDID:S000004413, Chr XII from 965560-965090, Genome Release 64-2-1, reverse complement, Verified ORF, "Subunit of the 19S regulatory particle of the 26S proteasome lid; acts as a ubiquitin receptor for the proteasome; null mutants accumulate ubiquitinated Gcn4p and display decreased 26S proteasome stability; protein abundance increases in response to DNA replication stress"	0.018	1.676	13	1	2	1	156	17.9	4.53	4.9	1	metabolic process;regulation of biological process	cytoplasm;nucleus;proteasome	enzyme regulator activity;protein binding	Pf04683	851140	YLR421C	XII	RPN13
Medium	Master Protein	YBR275C	RIF1 SGDID:S000000479, Chr II from 757106-751356, Genome Release 64-2-1, reverse complement, Verified ORF, "Protein that binds to the Rap1p C-terminus; acts synergistically with Rif2p to help control telomere length and establish telomeric silencing; contributes to resection of DNA double strand breaks (DSBs); deletion results in telomere elongation"	0.018	1.653	1	1	2	1	1916	217.8	6.57	1.76	1				Pf12231		YBR275C	II
Medium	Master Protein	YJR050W	ISY1 SGDID:S000003811, Chr X from 528697-529404, Genome Release 64-2-1, Verified ORF, "Member of the NineTeen Complex (NTC); NTC contains Prp19p and stabilizes U6 snRNA in catalytic forms of spliceosome containing U2, U5, and U6 snRNAs; interacts with Prp16p to modulate splicing fidelity; isy1 syf2 cells have defective spindles "	0.021	1.553	6	1	2	1	235	28	9.35	4.3	1	cell organization and biogenesis			Pf06246		YJR050W	X
High	Master Protein	YOR224C	RPB8 SGDID:S000005750, Chr XV from 761265-760825, Genome Release 64-2-1, reverse complement, Verified ORF, "RNA polymerase subunit ABC14.5; common to RNA polymerases I, II, and III"	0	7.615	13	1	1	1	146	16.5	4.7	4.23	1	metabolic process	nucleus	catalytic activity;DNA binding;protein binding	Pf03870	854399	YOR224C	XV	RPB8
High	Master Protein	YFR031C	SMC2 SGDID:S000001927, Chr VI from 220106-216594, Genome Release 64-2-1, reverse complement, Verified ORF, "Subunit of the condensin complex; condensin reorganizes chromosomes during both mitosis and meiosis; essential SMC chromosomal ATPase family member that forms a subcomplex with Smc2p that has ATP-hydrolyzing and DNA-binding activity, but other condensin subunits are required for chromatin b…	0	5.856	1	1	1	1	1170	133.8	7.23	3.56	1	cell organization and biogenesis;metabolic process	chromosome	nucleotide binding;protein binding	Pf01763, Pf02463, Pf04156, Pf06470, Pf10174, Pf13175, Pf13304, Pf13476, Pf13555, Pf13870		YFR031C; BAA09270	VI
High	Master Protein	YJL130C	URA2 SGDID:S000003666, Chr X from 172367-165723, Genome Release 64-2-1, reverse complement, Verified ORF, "Bifunctional carbamoylphosphate synthetase/aspartate transcarbamylase; catalyzes the first two enzymatic steps in the de novo biosynthesis of pyrimidines; both activities are subject to feedback inhibition by UTP"	0	5.724	1	1	1	1	2214	244.9	5.83	3.59	1	metabolic process		catalytic activity;metal ion binding;nucleotide binding	Pf00117, Pf00185, Pf00289, Pf00988, Pf02142, Pf02222, Pf02729, Pf02786, Pf02787, Pf07478, Pf07722, Pf08443, Pf13535, Pf15632		YJL130C	X
High	Master Protein	YNL088W	TOP2 SGDID:S000005032, Chr XIV from 457704-461990, Genome Release 64-2-1, Verified ORF, "Topoisomerase II; relieves torsional strain in DNA by cleaving and re-sealing the phosphodiester backbone of both positively and negatively supercoiled DNA; cleaves complementary strands; localizes to axial cores in meiosis; required for replication slow zone (RSZ) breakage following Mec1p inactivation"	0	4.479	1	1	1	1	1428	164.1	7.03	2.45	1	metabolic process		catalytic activity;DNA binding;nucleotide binding	Pf00204, Pf00521, Pf02518		YNL088W	XIV
High	Master Protein	YLR430W	SEN1 SGDID:S000004422, Chr XII from 993434-1000129, Genome Release 64-2-1, Verified ORF, "Presumed helicase and subunit of the Nrd1 complex (Nrd1p-Nab3p-Sen1p); complex interacts with the exosome to mediate 3' end formation of some mRNAs, snRNAs, snoRNAs, and CUTs; has a separate role in coordinating DNA replication with transcription, by associating with moving replication forks and preventing e…	0	4.271	1	1	1	1	2231	252.3	8.59	2.5	1	metabolic process;response to stimulus		nucleotide binding	Pf00580, Pf12726, Pf13086, Pf13087, Pf13245, Pf13604		YLR430W	XII
High	Master Protein	YKL130C	SHE2 SGDID:S000001613, Chr XI from 196028-195288, Genome Release 64-2-1, reverse complement, Verified ORF, "RNA-binding protein that binds specific mRNAs and interacts with She3p; part of the mRNA localization machinery that restricts accumulation of certain proteins to the bud; binds to ER-derived membranes and targets mRNAs to cortical ER"	0	4.174	7	1	1	1	246	28.2	4.98	2.88	1			RNA binding	Pf11435		YKL130C; WN66_03852	XI
High	Master Protein	YNL113W	RPC19 SGDID:S000005057, Chr XIV from 412771-413199, Genome Release 64-2-1, Verified ORF, "RNA polymerase subunit AC19; common to RNA polymerases I and III"	0	3.863	11	1	1	1	142	16.1	4.41	2.45	1	metabolic process		catalytic activity;DNA binding;protein binding	Pf01193, Pf13656		YNL113W; WN66_05426	XIV
High	Master Protein	YLR109W	AHP1 SGDID:S000004099, Chr XII from 368781-369311, Genome Release 64-2-1, Verified ORF, "Thiol-specific peroxiredoxin; reduces hydroperoxides to protect against oxidative damage; function in vivo requires covalent conjugation to Urm1p"	0	3.843	11	1	1	1	176	19.1	5.16	2.63	1	cellular homeostasis;metabolic process;regulation of biological process		antioxidant activity;catalytic activity	Pf00578, Pf08534		YLR109W; WN66_04288	XII
High	Master Protein	YIL079C	AIR1 SGDID:S000001341, Chr IX from 212005-210923, Genome Release 64-2-1, reverse complement, Verified ORF, "Zinc knuckle protein; involved in nuclear RNA processing and degradation as a component of the TRAMP complex; stimulates the poly(A) polymerase activity of Pap2p in vitro; AIR1 has a paralog, AIR2, that arose from the whole genome duplication; although Air1p and Air2p are homologous TRAMP s…	0	3.773	5	1	1	1	360	41.6	8.97	3.49	1	metabolic process		catalytic activity;metal ion binding			YIL079C	IX
High	Master Protein	YMR116C	ASC1 SGDID:S000004722, Chr XIII from 499878-499456,500688-500152, Genome Release 64-2-1, reverse complement, Verified ORF, "G-protein beta subunit and guanine dissociation inhibitor for Gpa2p; ortholog of RACK1 that inhibits translation; core component of the small (40S) ribosomal subunit; regulates P-body formation induced by replication stress; represses Gcn4p in the absence of amino acid starv…	0	3.472	3	1	1	1	319	34.8	6.24	1.98	1			protein binding	Pf00400		YMR116C; WN66_04949	XIII
High	Master Protein	YDR212W	TCP1 SGDID:S000002620, Chr IV from 887232-888911, Genome Release 64-2-1, Verified ORF, "Alpha subunit of chaperonin-containing T-complex; complex mediates protein folding in the cytosol; involved in actin cytoskeleton maintenance; overexpression in neurons suppresses formation of pathogenic conformations of huntingtin protein"	0	3.209	4	1	1	1	559	60.4	6.49	2.77	1	metabolic process	cytoplasm;cytosol;membrane	nucleotide binding;protein binding	Pf00118	851798	YDR212W	IV	TCP1
High	Master Protein	YMR205C	PFK2 SGDID:S000004818, Chr XIII from 674766-671887, Genome Release 64-2-1, reverse complement, Verified ORF, "Beta subunit of heterooctameric phosphofructokinase; involved in glycolysis; indispensable for anaerobic growth; activated by fructose-2,6-bisphosphate and AMP; mutation inhibits glucose induction of cell cycle-related genes"	0	3.13	3	1	1	1	959	104.6	6.67	4.22	1	cell organization and biogenesis;cellular homeostasis;metabolic process;transport	cytoplasm;membrane;mitochondrion	catalytic activity;metal ion binding;nucleotide binding;protein binding;RNA binding;transporter activity	Pf00365	855245	YMR205C	XIII	PFK2
High	Master Protein	YJL138C	TIF2 SGDID:S000003674, Chr X from 154691-153504, Genome Release 64-2-1, reverse complement, Verified ORF, "Translation initiation factor eIF4A; DEA(D/H)-box RNA helicase that couples ATPase activity to RNA binding and unwinding; forms a dumbbell structure of two compact domains connected by a linker; interacts with eIF4G; protein abundance increases in response to DNA replication stress; TIF2 has…	0	3.09	5	1	1	1	395	44.7	5.12	2.42	1			nucleotide binding	Pf00270, Pf00271		YJL138C; YKR059W; WN66_03422; WN66_04059	X; XI
High	Master Protein	YBR079C	RPG1 SGDID:S000000283, Chr II from 398277-395383, Genome Release 64-2-1, reverse complement, Verified ORF, "eIF3a subunit of the eukaryotic translation initiation factor 3 (eIF3); subunit of the core complex of eIF3; essential for translation; part of a Prt1p-Rpg1p-Nip1p subcomplex that stimulates binding of mRNA and tRNA(i)Met to ribosomes; involved in translation reinitiation"	0	3.043	2	1	1	1	964	110.3	6.3	2.06	1			protein binding			YBR079C	II
High	Master Protein	YJR144W	MGM101 SGDID:S000003905, Chr X from 700882-701691, Genome Release 64-2-1, Verified ORF, "Protein with a role in mitochondrial DNA recombinational repair; also involved in interstrand cross-link repair; binds to and catalyzes the annealing of single-stranded mtDNA; oligomerizes to form rings and filaments; related to Rad52-type recombination proteins, with limited overall similarity but sharing co…	0	2.976	6	1	1	1	269	30.1	9.32	2.69	1	cell organization and biogenesis;metabolic process;response to stimulus	chromosome;mitochondrion	DNA binding	Pf06420	853609	YJR144W	X	MGM101
High	Master Protein	YOR018W	ROD1 SGDID:S000005544, Chr XV from 364369-366882, Genome Release 64-2-1, Verified ORF, "Alpha-arrestin involved in ubiquitin-dependent endocytosis; activating dephosphorylation relays glucose signaling to transporter endocytosis; calcineurin dephosphorylation is required for Rsp5p-dependent internalization of agonist-occupied Ste2p, as part of signal desensitization; recruits Rsp5p to Ste2p via i…	0	2.962	2	1	1	1	837	92.3	8.79	2.28	1				Pf00339, Pf02752		YOR018W	XV
High	Master Protein	YPL010W	RET3 SGDID:S000005931, Chr XVI from 535018-535587, Genome Release 64-2-1, Verified ORF, "Zeta subunit of the coatomer complex (COPI); COPI coats Golgi-derived transport vesicles; involved in retrograde transport between Golgi and ER"	0	2.943	11	1	1	1	189	21.7	5.16	1.93	1	transport			Pf01217		YPL010W	XVI
High	Master Protein	YDR400W	URH1 SGDID:S000002808, Chr IV from 1271063-1272085, Genome Release 64-2-1, Verified ORF, "Uridine nucleosidase (uridine-cytidine N-ribohydrolase); cleaves N-glycosidic bonds in nucleosides; involved in the pyrimidine salvage and nicotinamide riboside salvage pathways"	0	2.889	11	1	1	1	340	37.9	5.43	0	1			catalytic activity	Pf01156		YDR400W; WN66_01485	IV
High	Master Protein	sp	ALBU_BOVIN	0	2.886	2	1	1	1	607	69.2	6.18	2.2	1
High	Master Protein	YER171W	RAD3 SGDID:S000000973, Chr V from 527082-529418, Genome Release 64-2-1, Verified ORF, "5' to 3' DNA helicase; involved in nucleotide excision repair and transcription; subunit of RNA polII initiation factor TFIIH and of Nucleotide Excision Repair Factor 3 (NEF3); homolog of human XPD protein; mutant has aneuploidy tolerance; protein abundance increases in response to DNA replication stress"	0	2.639	2	1	1	1	778	89.7	5.57	2.96	1	metabolic process;response to stimulus	nucleus	catalytic activity;DNA binding;nucleotide binding	Pf06733, Pf06777, Pf13307		YER171W; WN66_01955	V
High	Master Protein	YGL123W	RPS2 SGDID:S000003091, Chr VII from 277617-278381, Genome Release 64-2-1, Verified ORF, "Protein component of the small (40S) subunit; essential for control of translational accuracy; phosphorylation by C-terminal domain kinase I (CTDK-I) enhances translational accuracy; methylated on one or more arginine residues by Hmt1p; homologous to mammalian ribosomal protein S2 and bacterial S5"	0	2.6	9	1	1	1	254	27.4	10.43	2.46	1	metabolic process	ribosome	RNA binding;structural molecule activity	Pf00333, Pf03719		YGL123W; WN66_02270	VII
High	Master Protein	YJL076W	NET1 SGDID:S000003612, Chr X from 295245-298814, Genome Release 64-2-1, Verified ORF, "Core subunit of the RENT complex; involved in nucleolar silencing and telophase exit; stimulates transcription by RNA polymerase I and regulates nucleolar structure; NET1 has a paralog, TOF2, that arose from the whole genome duplication"	0	2.524	3	1	1	1	1189	128.5	7.8	0	1				Pf10407		YJL076W	X
High	Master Protein	YOR038C	HIR2 SGDID:S000005564, Chr XV from 405388-402761, Genome Release 64-2-1, reverse complement, Verified ORF, "Subunit of HIR nucleosome assembly complex; involved in regulation of histone gene transcription; recruits Swi-Snf complexes to histone gene promoters; promotes heterochromatic gene silencing with Asf1p; relocalizes to the cytosol in response to hypoxia"	0	2.437	2	1	1	1	875	98.4	8.34	2.07	1	cell organization and biogenesis;metabolic process;regulation of biological process	nucleus	protein binding	Pf07569		YOR038C; WN66_05864	XV
High	Master Protein	YCR002C	CDC10 SGDID:S000000595, Chr III from 118348-117380, Genome Release 64-2-1, reverse complement, Verified ORF, "Component of the septin ring, required for cytokinesis; septins are GTP-binding proteins that assemble into rod-like hetero-oligomers that can associate to form filaments; septin rings at the mother-bud neck act as scaffolds for recruiting cell division factors and as barriers to prevent …	0	2.421	9	1	1	1	322	37	5.72	2.63	1	cell division;cell organization and biogenesis	cytoskeleton;membrane	catalytic activity;nucleotide binding;protein binding;structural molecule activity	Pf00009, Pf00735, Pf01926, Pf03193, Pf04548	850358	YCR002C	III	CDC10
High	Master Protein	YHR183W	GND1 SGDID:S000001226, Chr VIII from 470960-472429, Genome Release 64-2-1, Verified ORF, "6-phosphogluconate dehydrogenase (decarboxylating); catalyzes an NADPH regenerating reaction in the pentose phosphate pathway; required for growth on D-glucono-delta-lactone and adaptation to oxidative stress; GND1 has a paralog, GND2, that arose from the whole genome duplication"	0	2.403	4	1	1	1	489	53.5	6.64	2.51	1	metabolic process		catalytic activity	Pf00393, Pf03446		YHR183W; WN66_03025	VIII
High	Master Protein	YIR002C	MPH1 SGDID:S000001441, Chr IX from 360396-357415, Genome Release 64-2-1, reverse complement, Verified ORF, "3'-5' DNA helicase involved in error-free bypass of DNA lesions; binds flap DNA in error-free bypass pathway, stimulates activity of Rad27p and Dna2p; prevents crossovers between ectopic sequences by removing substrates for Mus81-Mms4 or Rad1-Rad10 cleavage; similar to FANCM human Fanconi a…	0	2.385	3	1	1	1	993	114	7.31	3.85	1			catalytic activity;DNA binding;nucleotide binding	Pf00270, Pf00271, Pf04851, Pf07946		YIR002C; WN66_03274	IX
High	Master Protein	YIR012W	SQT1 SGDID:S000001451, Chr IX from 378486-379781, Genome Release 64-2-1, Verified ORF, "Protein involved in 60S ribosomal subunit assembly or modification; contains multiple WD repeats; interacts with Qsr1p in a two-hybrid assay; protein abundance increases in response to DNA replication stress"	0	2.36	4	1	1	1	431	47.1	4.46	0	1			protein binding	Pf00400		YIR012W; WN66_03285	IX
High	Master Protein	YJL109C	UTP10 SGDID:S000003645, Chr X from 217309-212000, Genome Release 64-2-1, reverse complement, Verified ORF, "Nucleolar protein; component of the small subunit (SSU) processome containing the U3 snoRNA that is involved in processing of pre-18S rRNA; mutant has increased aneuploidy tolerance"	0	2.342	1	1	1	1	1769	200	6.49	2.43	1				Pf08146, Pf12397		YJL109C	X
High	Master Protein	YDR083W	RRP8 SGDID:S000002490, Chr IV from 612073-613251, Genome Release 64-2-1, Verified ORF, "Nucleolar S-adenosylmethionine-dependent rRNA methyltransferase; methylates adenine (m1A) of the large subunit (LSU) rRNA at position 645; involved in pre-rRNA cleavage at site A2; mutation is synthetically lethal with a gar1 mutation; deletion disrupts telomere maintenance by influencing the expression of nei…	0	2.324	5	1	1	1	392	46	9.42	1.73	1	metabolic process	chromosome;nucleus	catalytic activity	Pf05148, Pf08241, Pf13847	851656	YDR083W	IV	RRP8
High	Master Protein	YML127W	RSC9 SGDID:S000004596, Chr XIII from 17064-18809, Genome Release 64-2-1, Verified ORF, "Component of the RSC chromatin remodeling complex; DNA-binding protein involved in the synthesis of rRNA and in transcriptional repression and activation of genes regulated by the Target of Rapamycin (TOR) pathway"	0	2.233	3	1	1	1	581	65.2	7.83	2.37	1	regulation of biological process		DNA binding			YML127W	XIII
High	Master Protein	YER146W	LSM5 SGDID:S000000948, Chr V from 462585-462866, Genome Release 64-2-1, Verified ORF, "Lsm (Like Sm) protein; part of heteroheptameric complexes (Lsm2p-7p and either Lsm1p or 8p): cytoplasmic Lsm1p complex involved in mRNA decay; nuclear Lsm8p complex part of U6 snRNP and possibly involved in processing tRNA, snoRNA, and rRNA"	0	2.178	15	1	1	1	93	10.4	4.63	1.93	1				Pf01423		YER146W; WN66_01923	V
High	Master Protein	YJR066W	TOR1 SGDID:S000003827, Chr X from 559416-566828, Genome Release 64-2-1, Verified ORF, "PIK-related protein kinase and rapamycin target; subunit of TORC1, a complex that controls growth in response to nutrients by regulating translation, transcription, ribosome biogenesis, nutrient transport and autophagy; involved in meiosis; TOR1 has a paralog, TOR2, that arose from the whole genome duplication"	0	2.172	1	1	1	1	2470	281	7.23	2.17	1			catalytic activity;protein binding	Pf00454, Pf02259, Pf02260, Pf08771, Pf11865, Pf13513		YJR066W	X
High	Master Protein	YDR394W	RPT3 SGDID:S000002802, Chr IV from 1261681-1262967, Genome Release 64-2-1, Verified ORF, "ATPase of the 19S regulatory particle of the 26S proteasome; one of ATPases of the regulatory particle; involved in the degradation of ubiquitinated substrates; substrate of N-acetyltransferase B"	0.003	2.114	4	1	1	1	428	47.9	5.53	1.62	1	cell organization and biogenesis;metabolic process;regulation of biological process	cytoplasm;nucleus;proteasome	catalytic activity;nucleotide binding;protein binding;RNA binding	Pf00004, Pf00910, Pf01078, Pf03266, Pf05673, Pf06068, Pf07724, Pf07726, Pf07728, Pf13191, Pf13401, Pf13604	852003	YDR394W	IV	RPT3
High	Master Protein	YOR141C	ARP8 SGDID:S000005667, Chr XV from 592587-589942, Genome Release 64-2-1, reverse complement, Verified ORF, "Nuclear actin-related protein involved in chromatin remodeling; component of chromatin-remodeling enzyme complexes; has mRNA binding activity"	0.006	1.989	2	1	1	1	881	100.1	4.81	2.42	1	cell organization and biogenesis			Pf00022		YOR141C	XV
High	Master Protein	YJR089W	BIR1 SGDID:S000003849, Chr X from 587718-590582, Genome Release 64-2-1, Verified ORF, "Subunit of chromosomal passenger complex (CPC); CPC is comprised of Ipl1p-Sli15p-Bir1p-Nbl1p and regulates chromosome segregation; required for chromosome bi-orientation and for spindle assembly checkpoint activation upon reduced sister kinetochore tension; relative distribution to shortened microtubules increa…	0.006	1.927	2	1	1	1	954	108.6	6.47	2.03	1				Pf00653		YJR089W	X
High	Master Protein	YFL022C	FRS2 SGDID:S000001872, Chr VI from 95010-93499, Genome Release 64-2-1, reverse complement, Verified ORF, "Alpha subunit of cytoplasmic phenylalanyl-tRNA synthetase; forms a tetramer with Frs1p to form active enzyme; evolutionarily distant from mitochondrial phenylalanyl-tRNA synthetase based on protein sequence, but substrate binding is similar"	0.009	1.898	4	1	1	1	503	57.5	5.78	1.84	1	metabolic process;regulation of biological process	cytoplasm;cytosol	catalytic activity;nucleotide binding;protein binding;RNA binding	Pf00152, Pf00587, Pf01409, Pf13393	850522	YFL022C	VI	FRS2
High	Master Protein	YOR369C	RPS12 SGDID:S000005896, Chr XV from 1028625-1028194, Genome Release 64-2-1, reverse complement, Verified ORF, "Protein component of the small (40S) ribosomal subunit; homologous to mammalian ribosomal protein S12, no bacterial homolog"	0.009	1.888	20	1	1	1	143	15.5	4.73	2.32	1	metabolic process	ribosome	structural molecule activity	Pf01248		YOR369C; WN66_06220	XV
Medium	Master Protein	YPL043W	NOP4 SGDID:S000005964, Chr XVI from 469939-471996, Genome Release 64-2-1, Verified ORF, "Nucleolar protein; essential for processing and maturation of 27S pre-rRNA and large ribosomal subunit biogenesis; constituent of 66S pre-ribosomal particles; contains four RNA recognition motifs (RRMs)"	0.013	1.875	3	1	1	1	685	77.8	9.06	2.17	1	metabolic process	nucleus	protein binding;RNA binding	Pf00076, Pf13893, Pf14259	856063	YPL043W	XVI	NOP4
Medium	Master Protein	YDR155C	CPR1 SGDID:S000002562, Chr IV from 769000-768512, Genome Release 64-2-1, reverse complement, Verified ORF, "Cytoplasmic peptidyl-prolyl cis-trans isomerase (cyclophilin); catalyzes the cis-trans isomerization of peptide bonds N-terminal to proline residues; binds the drug cyclosporin A; N-terminally propionylated in vivo; protein abundance increases in response to DNA replication stress"	0.016	1.807	10	1	1	1	162	17.4	7.44	2.48	1	metabolic process		catalytic activity	Pf00160		YDR155C; WN66_01220	IV
Medium	Master Protein	YOL041C	NOP12 SGDID:S000005401, Chr XV from 252646-251267, Genome Release 64-2-1, reverse complement, Verified ORF, "Nucleolar protein involved in pre-25S rRNA processing; also involved in biogenesis of large 60S ribosomal subunit; contains an RNA recognition motif (RRM); binds to Ebp2; similar to Nop13p and Nsr1p"	0.016	1.807	3	1	1	1	459	51.9	9.44	0	1				Pf00076, Pf13893, Pf14259		YOL041C	XV
Medium	Master Protein	YKR024C	DBP7 SGDID:S000001732, Chr XI from 487372-485144, Genome Release 64-2-1, reverse complement, Verified ORF, "Putative ATP-dependent RNA helicase of the DEAD-box family; involved in ribosomal biogenesis; required at post-transcriptional step for efficient retrotransposition; essential for growth under anaerobic conditions"	0.015	1.779	2	1	1	1	742	83.3	9.28	1.89	1	metabolic process	cytoplasm;nucleus	catalytic activity;DNA binding;nucleotide binding;RNA binding	Pf00270, Pf00271, Pf04851, Pf13959	853894	YKR024C	XI	DBP7
Medium	Master Protein	YOR078W	BUD21 SGDID:S000005604, Chr XV from 472725-473369, Genome Release 64-2-1, Verified ORF, "Component of small ribosomal subunit (SSU) processosome; this complex contains U3 snoRNA; required at post-transcriptional step for efficient retrotransposition; absence results in decreased Ty1 Gag:GFP protein levels; originally isolated as bud-site selection mutant that displays a random budding pattern"	0.015	1.778	10	1	1	1	214	24.4	6.6	1.85	1	metabolic process		RNA binding	Pf08297		YOR078W	XV
Medium	Master Protein	YBL099W	ATP1 SGDID:S000000195, Chr II from 37053-38690, Genome Release 64-2-1, Verified ORF, "Alpha subunit of the F1 sector of mitochondrial F1F0 ATP synthase; which is a large, evolutionarily conserved enzyme complex required for ATP synthesis; F1 translationally regulates ATP6 and ATP8 expression to achieve a balanced output of ATP synthase genes encoded in nucleus and mitochondria; phosphorylated; N-…	0.018	1.66	4	1	1	1	545	58.6	9.04	0	1	metabolic process;transport		catalytic activity;nucleotide binding;transporter activity	Pf00006, Pf00306, Pf02874		YBL099W; WN66_00144	II
Medium	Master Protein	YLR222C	UTP13 SGDID:S000004212, Chr XII from 581771-579318, Genome Release 64-2-1, reverse complement, Verified ORF, "Nucleolar protein; component of the small subunit (SSU) processome containing the U3 snoRNA that is involved in processing of pre-18S rRNA"	0.021	1.588	2	1	1	1	817	91	5.43	1.96	1	metabolic process		protein binding	Pf00400, Pf08625		YLR222C; WN66_04398	XII
Medium	Master Protein	YLL018C	DPS1 SGDID:S000003941, Chr XII from 111575-109902, Genome Release 64-2-1, reverse complement, Verified ORF, "Aspartyl-tRNA synthetase, primarily cytoplasmic; homodimeric enzyme that catalyzes the specific aspartylation of tRNA(Asp); class II aminoacyl tRNA synthetase; binding to its own mRNA may confer autoregulation; shares five highly conserved amino acids with human that when mutated cause leu…	0.021	1.521	4	1	1	1	557	63.5	6.58	1.69	1	metabolic process	cytoplasm	catalytic activity;nucleotide binding	Pf00152, Pf01336		YLL018C; WN66_04156	XII
Medium	Master Protein	YLR029C	RPL15A SGDID:S000004019, Chr XII from 202590-201976, Genome Release 64-2-1, reverse complement, Verified ORF, "Ribosomal 60S subunit protein L15A; binds to 5.8 S rRNA; homologous to mammalian ribosomal protein L15, no bacterial homolog; RPL15A has a paralog, RPL15B, that arose from the whole genome duplication"	0.024	1.499	6	1	1	1	204	24.4	11.39	0	1	metabolic process	ribosome	structural molecule activity	Pf00827		YLR029C; WN66_04204	XII
Medium	Master Protein	YKL009W	MRT4 SGDID:S000001492, Chr XI from 426242-426952, Genome Release 64-2-1, Verified ORF, "Protein involved in mRNA turnover and ribosome assembly; required at post-transcriptional step for efficient retrotransposition; localizes to the nucleolus"	0.03	1.479	6	1	1	1	236	27	8.56	2.02	1	cell organization and biogenesis			Pf00466		YKL009W	XI
Medium	Master Protein	YMR080C	NAM7 SGDID:S000004685, Chr XIII from 429627-426712, Genome Release 64-2-1, reverse complement, Verified ORF, "ATP-dependent RNA helicase of the SFI superfamily; involved in nonsense mediated mRNA decay; required for efficient translation termination at nonsense codons and targeting of NMD substrates to P-bodies; binds to the small ribosomal subunit via an interaction with Rps26; forms cytoplasmic…	0.03	1.467	1	1	1	1	971	109.4	6.48	0	1	metabolic process	cytoplasm	catalytic activity;DNA binding;metal ion binding;nucleotide binding	Pf04851, Pf09416, Pf13086, Pf13087, Pf13245, Pf13604		YMR080C	XIII
Medium	Master Protein	YDR023W	SES1 SGDID:S000002430, Chr IV from 489508-490896, Genome Release 64-2-1, Verified ORF, "Cytosolic seryl-tRNA synthetase; class II aminoacyl-tRNA synthetase that aminoacylates tRNA(Ser), displays tRNA-dependent amino acid recognition which enhances discrimination of the serine substrate, interacts with peroxin Pex21p"	0.03	1.462	4	1	1	1	462	53.3	6.09	1.61	1	metabolic process	cytoplasm	catalytic activity;nucleotide binding	Pf00587, Pf02403		YDR023W; WN66_01077	IV
Medium	Master Protein	YGR162W	TIF4631 SGDID:S000003394, Chr VII from 824059-826917, Genome Release 64-2-1, Verified ORF, "Translation initiation factor eIF4G; subunit of the mRNA cap-binding protein complex (eIF4F) that also contains eIF4E (Cdc33p); interacts with Pab1p and with eIF4A (Tif1p); also has a role in biogenesis of the large ribosomal subunit; TIF4631 has a paralog, TIF4632, that arose from the whole genome duplica…	0.03	1.453	2	1	1	1	952	107	6.04	1.71	1	cell organization and biogenesis;metabolic process;regulation of biological process	cytoplasm;mitochondrion	protein binding;RNA binding	Pf02854, Pf12152	853071	YGR162W	VII	TIF4631
Medium	Master Protein	YPL082C	MOT1 SGDID:S000006003, Chr XVI from 404083-398480, Genome Release 64-2-1, reverse complement, Verified ORF, "Essential protein involved in regulation of transcription; removes Spt15p (TBP) from DNA via its C-terminal ATPase activity; may have a role in ensuring that soluble TBP is available to bind TATA-less promoters; forms a complex with TBP that binds TATA DNA with high affinity but with alter…	0.029	1.43	1	1	1	1	1867	209.8	6.57	1.86	1	metabolic process;regulation of biological process	chromosome;mitochondrion;nucleus	catalytic activity;DNA binding;nucleotide binding;protein binding	Pf00176, Pf00271, Pf12054	856023	YPL082C	XVI	MOT1
Medium	Master Protein	YML007W	YAP1 SGDID:S000004466, Chr XIII from 253848-255800, Genome Release 64-2-1, Verified ORF, "Basic leucine zipper (bZIP) transcription factor; required for oxidative stress tolerance; activated by H2O2 through the multistep formation of disulfide bonds and transit from the cytoplasm to the nucleus; Yap1p is degraded in the nucleus after the oxidative stress has passed; mediates resistance to cadmium…	0.029	1.427	2	1	1	1	650	72.5	4.96	2.4	1	regulation of biological process			Pf08601		YML007W; WN66_04809	XIII
Medium	Master Protein	YMR093W	UTP15 SGDID:S000004699, Chr XIII from 454015-455556, Genome Release 64-2-1, Verified ORF, "Nucleolar protein; component of the small subunit (SSU) processome containing the U3 snoRNA that is involved in processing of pre-18S rRNA"	0.029	1.419	4	1	1	1	513	57.7	9.31	0	1	metabolic process;regulation of biological process	nucleus	protein binding;RNA binding	Pf00400, Pf09384	855118	YMR093W	XIII	UTP15
Medium	Master Protein	YNL189W	SRP1 SGDID:S000005133, Chr XIV from 284260-285888, Genome Release 64-2-1, Verified ORF, "Karyopherin alpha homolog; forms a dimer with karyopherin beta Kap95p to mediate import of nuclear proteins, binds the nuclear localization signal of the substrate during import; involved in cotranslational protein degradation; binds ribosome-bound nascent polypeptides; Srp1p and Sts1p couple proteasomes to n…	0.029	1.418	2	1	1	1	542	60.4	4.91	1.61	1	cell organization and biogenesis;transport	cytoplasm;nucleus	protein binding;transporter activity	Pf00514, Pf01749, Pf10508, Pf13513, Pf13646		YNL189W; WN66_05348	XIV
Medium	Master Protein	YAL012W	CYS3 SGDID:S000000010, Chr I from 130799-131983, Genome Release 64-2-1, Verified ORF, "Cystathionine gamma-lyase; catalyzes one of the two reactions involved in the transsulfuration pathway that yields cysteine from homocysteine with the intermediary formation of cystathionine; protein abundance increases in response to DNA replication stress"	0.029	1.388	7	1	1	1	394	42.5	6.54	2.97	1	metabolic process		catalytic activity	Pf00155, Pf01053		YAL012W; WN66_00071	I
Medium	Master Protein	YBR286W	APE3 SGDID:S000000490, Chr II from 774700-776313, Genome Release 64-2-1, Verified ORF, "Vacuolar aminopeptidase Y; processed to mature form by Prb1p"	0.029	1.381	7	1	1	1	537	60.1	5.31	0	1			catalytic activity	Pf02225, Pf04389		YBR286W	II
Medium	Master Protein	YER131W	RPS26B SGDID:S000000933, Chr V from 423952-424311, Genome Release 64-2-1, Verified ORF, "Protein component of the small (40S) ribosomal subunit; homologous to mammalian ribosomal protein S26, no bacterial homolog; RPS26B has a paralog, RPS26A, that arose from the whole genome duplication"	0.029	1.377	13	1	1	1	119	13.4	10.9	2.09	1	cell organization and biogenesis;metabolic process;transport	cytoplasm;ribosome	RNA binding;structural molecule activity	Pf01283	856868	YER131W	V	RPS26B
Medium	Master Protein	YIL021W	RPB3 SGDID:S000001283, Chr IX from 312905-313861, Genome Release 64-2-1, Verified ORF, "RNA polymerase II third largest subunit B44; part of central core; similar to prokaryotic alpha subunit"	0.029	1.373	10	1	1	1	318	35.3	4.67	2.36	1	metabolic process		catalytic activity;DNA binding;protein binding	Pf01000, Pf01193		YIL021W; WN66_03245	IX
Medium	Master Protein	YJL053W	PEP8 SGDID:S000003589, Chr X from 335898-337037, Genome Release 64-2-1, Verified ORF, "Vacuolar protein component of the retromer; forms part of the multimeric membrane-associated retromer complex involved in vacuolar protein sorting along with Vps35p, Vps29p, Vps17p, and Vps5p; essential for endosome-to-Golgi retrograde protein transport; interacts with Ypt7p; protein abundance increases in resp…	0.029	1.371	5	1	1	1	379	42.5	8.29	1.94	1				Pf03643		YJL053W; WN66_03513	X
Medium	Master Protein	YHR142W	CHS7 SGDID:S000001184, Chr VIII from 383538-384488, Genome Release 64-2-1, Verified ORF, "Protein of unknown function; may be involved in chitin biosynthesis by regulation of Chs3p export from the ER; relocalizes from bud neck to ER upon DNA replication stress"	0.029	1.368	6	1	1	1	316	34.9	5.82	0	1				Pf12271		YHR142W	VIII
Medium	Master Protein	YPL093W	NOG1 SGDID:S000006014, Chr XVI from 370978-372921, Genome Release 64-2-1, Verified ORF, "Putative GTPase; associates with free 60S ribosomal subunits in the nucleolus and is required for 60S ribosomal subunit biogenesis; constituent of 66S pre-ribosomal particles; member of the ODN family of nucleolar G-proteins"	0.031	1.345	3	1	1	1	647	74.4	8.79	1.96	1			nucleotide binding	Pf01926, Pf02421, Pf06858, Pf08155		YPL093W; WN66_06450	XVI
Medium	Master Protein	YAL003W	EFB1 SGDID:S000000003, Chr I from 142174-142253,142620-143160, Genome Release 64-2-1, Verified ORF, "Translation elongation factor 1 beta; stimulates nucleotide exchange to regenerate EF-1 alpha-GTP for the next elongation cycle; part of the EF-1 complex, which facilitates binding of aminoacyl-tRNA to the ribosomal A site"	0.031	1.327	8	1	1	1	206	22.6	4.45	0	1	metabolic process;regulation of biological process		protein binding;RNA binding	Pf00043, Pf00736	851260	YAL003W	I	EFB1
Medium	Master Protein	YGL192W	IME4 SGDID:S000003160, Chr VII from 142246-144048, Genome Release 64-2-1, Verified ORF, "mRNA N6-adenosine methyltransferase required for entry into meiosis; mediates N6-adenosine methylation of bulk mRNA during the induction of sporulation which includes the meiotic regulators IME1, IME2 and IME4 itself; repressed in haploids via production of antisense IME4 transcripts; transcribed in diploid c…	0.031	1.326	3	1	1	1	600	69.4	8.03	2.6	1	cell differentiation;metabolic process;regulation of biological process	cytoplasm;nucleus	catalytic activity;protein binding;RNA binding	Pf05063	852683	YGL192W	VII	IME4

## Sheet: ndc80-8A (SBY19855)
Protein FDR Confidence: Combined	Master	Accession	Description	Exp. q-value: Combined	Sum PEP Score	Coverage [%]	# Peptides	# PSMs	# Unique Peptides	# AAs	MW [kDa]	calc. pI	Score Sequest HT: Sequest HT	# Peptides (by Search Engine): Sequest HT	Biological Process	Cellular Component	Molecular Function	Pfam IDs	Entrez Gene ID	Ensembl Gene ID	Chromosome	Gene Symbol
High	Master Protein	YGL093W	SPC105 SGDID:S000003061, Chr VII from 334886-337639, Genome Release 64-2-1, Verified ORF, "Subunit of a kinetochore-microtubule binding complex; complex bridges centromeric heterochromatin and kinetochore MAPs and motors; required for sister chromatid bi-orientation and kinetochore binding of SAC components; complex also includes Kre28p; modified by sumoylation"	0	312.841	56	49	692	49	917	104.8	5.25	2040.56	49	transport		transporter activity	Pf01496, Pf02463, Pf08317, Pf15402		YGL093W	VII
High	Master Protein	YIL144W	NDC80 SGDID:S000001406, Chr IX from 78074-80149, Genome Release 64-2-1, Verified ORF, "Component of the kinetochore-associated Ndc80 complex; conserved coiled-coil protein involved in chromosome segregation, spindle checkpoint activity, and kinetochore assembly and clustering; evolutionarily conserved; complex members include Ndc80p, Nuf2p, Scp24p, and Spc25p; modified by sumoylation"	0	241.247	51	40	477	40	691	80.4	8.68	1259.86	40	cell division;cell organization and biogenesis;regulation of biological process	chromosome;nucleus	protein binding;structural molecule activity	Pf03801, Pf06008	854662	YIL144W	IX	TID3; NDC80
High	Master Protein	YAL034W-A	MTW1 SGDID:S000000032, Chr I from 79718-80587, Genome Release 64-2-1, Verified ORF, "Essential component of the MIND kinetochore complex; joins kinetochore subunits contacting DNA to those contacting microtubules; critical to kinetochore assembly; complex consists of Mtw1p Including Nnf1p-Nsl1p-Dsn1p (MIND)"	0	169.856	60	23	387	23	289	33.2	5.24	1107.49	23	cell division;cell organization and biogenesis	chromosome;cytoplasm;cytoskeleton;nucleus	protein binding	Pf05859	851197	YAL034W-A	I	MTW1
High	Master Protein	YOL069W	NUF2 SGDID:S000005430, Chr XV from 198942-200297, Genome Release 64-2-1, Verified ORF, "Component of the kinetochore-associated Ndc80 complex; involved in chromosome segregation, spindle checkpoint activity, and kinetochore clustering; evolutionarily conserved; other members include Ndc80p, Nuf2p, Spc24p, and Spc25p"	0	167.055	58	25	351	25	451	52.9	4.61	908.17	25	cell organization and biogenesis			Pf03800		YOL069W	XV
High	Master Protein	YPL233W	NSL1 SGDID:S000006154, Chr XVI from 106172-106822, Genome Release 64-2-1, Verified ORF, "Essential component of the MIND kinetochore complex; joins kinetochore subunits contacting DNA to those contacting microtubules; required for accurate chromosome segregation; complex consists of Mtw1p Including Nnf1p-Nsl1p-Dsn1p (MIND)"	0	127.748	78	18	341	18	216	25.4	4.82	850.45	18	cell organization and biogenesis	chromosome		Pf08641		YPL233W; WN66_06299	XVI
High	Master Protein	YJR112W	NNF1 SGDID:S000003873, Chr X from 637030-637635, Genome Release 64-2-1, Verified ORF, "Essential component of the MIND kinetochore complex; joins kinetochore subunits contacting DNA to those contacting microtubules; required for accurate chromosome segregation; complex consists of Mtw1p Including Nnf1p-Nsl1p-Dsn1p (MIND)"	0	116.129	82	17	317	17	201	23.6	4.86	788.53	17				Pf03980		YJR112W	X
High	Master Protein	YMR117C	SPC24 SGDID:S000004723, Chr XIII from 501891-501250, Genome Release 64-2-1, reverse complement, Verified ORF, "Component of the kinetochore-associated Ndc80 complex; involved in chromosome segregation, spindle checkpoint activity, and kinetochore clustering; evolutionarily conserved; other members include Ndc80p, Nuf2p, Spc24p, and Spc25p"	0	123.849	65	15	265	15	213	24.6	4.96	837.74	15				Pf08286		YMR117C; WN66_04951	XIII
High	Master Protein	YLL024C	SSA2 SGDID:S000003947, Chr XII from 97485-95566, Genome Release 64-2-1, reverse complement, Verified ORF, "ATP-binding protein; involved in protein folding and vacuolar import of proteins; member of heat shock protein 70 (HSP70) family; associated with the chaperonin-containing T-complex; present in the cytoplasm, vacuolar membrane and cell wall; 98% identical with paralog Ssa1p, but subtle diffe…	0	169.031	51	26	256	9	639	69.4	5.06	693.94	26	cell organization and biogenesis			Pf00012, Pf06723		YLL024C	XII
High	Master Protein	YDL229W	SSB1 SGDID:S000002388, Chr IV from 44065-45906, Genome Release 64-2-1, Verified ORF, "Cytoplasmic ATPase that is a ribosome-associated molecular chaperone; functions with J-protein partner Zuo1p; may be involved in folding of newly-made polypeptide chains; member of the HSP70 family; interacts with phosphatase subunit Reg1p; SSB1 has a paralog, SSB2, that arose from the whole genome duplication"	0	178.535	63	29	254	3	613	66.6	5.44	649.29	29	cell organization and biogenesis			Pf00012, Pf06723		YDL229W; WN66_00802	IV
High	Master Protein	YDL028C	MPS1 SGDID:S000002186, Chr IV from 403291-400997, Genome Release 64-2-1, reverse complement, Verified ORF, "Dual-specificity kinase; autophosphorylation required for function; required for spindle pole body (SPB) duplication and spindle checkpoint function; contributes to bi-orientation by promoting formation of force-generating kinetochore-microtubule attachments in meiosis I; substrates include…	0	170.291	50	30	240	30	764	86.7	8.94	653.18	30	cell organization and biogenesis;metabolic process;regulation of biological process		catalytic activity;nucleotide binding	Pf00069, Pf07714		YDL028C; WN66_01019	IV
High	Master Protein	YNL209W	SSB2 SGDID:S000005153, Chr XIV from 252059-253900, Genome Release 64-2-1, Verified ORF, "Cytoplasmic ATPase that is a ribosome-associated molecular chaperone; functions with J-protein partner Zuo1p; may be involved in the folding of newly-synthesized polypeptide chains; member of the HSP70 family; SSB2 has a paralog, SSB1, that arose from the whole genome duplication"	0	167.632	56	27	232	1	613	66.6	5.49	584.71	27	cell organization and biogenesis			Pf00012, Pf06723		YNL209W	XIV
High	Master Protein	YAL005C	SSA1 SGDID:S000000004, Chr I from 141431-139503, Genome Release 64-2-1, reverse complement, Verified ORF, "ATPase involved in protein folding and NLS-directed nuclear transport; member of HSP70 family; forms chaperone complex with Ydj1p; localized to nucleus, cytoplasm, and cell wall; 98% identical with paralog Ssa2p, but subtle differences between the two proteins provide functional specificity …	0	146.664	50	24	226	7	642	69.6	5.11	597.41	24	cell organization and biogenesis		nucleotide binding	Pf00012, Pf06723		YAL005C; WN66_00078	I
High	Master Protein	YIR010W	DSN1 SGDID:S000001449, Chr IX from 375431-377161, Genome Release 64-2-1, Verified ORF, "Essential component of the MIND kinetochore complex; joins kinetochore subunits contacting DNA to those contacting microtubules; phosphorylation of Dsn1p promotes interaction between outer and inner kinetochore proteins; N-terminal end interacts with monopolin subunit Csm1p and is essential for meiotic but not…	0	92.68	40	17	219	17	576	65.7	5.36	515.52	17	cell division;cell organization and biogenesis	chromosome;nucleus	protein binding	Pf08202	854827	YIR010W	IX	DSN1
High	Master Protein	YDR532C	KRE28 SGDID:S000002940, Chr IV from 1500553-1499396, Genome Release 64-2-1, reverse complement, Verified ORF, "Subunit of a kinetochore-microtubule binding complex; complex bridges centromeric heterochromatin and kinetochore MAPs and motors; required for sister chromatid bi-orientation and kinetochore binding of SAC components; complex also includes Spc105p; modified by sumoylation"	0	121.126	56	21	207	21	385	44.6	4.87	637.8	21						YDR532C	IV
High	Master Protein	YLR024C	UBR2 SGDID:S000004014, Chr XII from 193281-187663, Genome Release 64-2-1, reverse complement, Verified ORF, "Cytoplasmic ubiquitin-protein ligase (E3); required for ubiquitylation of Rpn4p; mediates formation of a Mub1p-Ubr2p-Rad6p complex"	0	104.715	19	23	177	23	1872	216.6	6.34	471.53	23			metal ion binding	Pf02207		YLR024C	XII
High	Master Protein	YKL089W	MIF2 SGDID:S000001572, Chr XI from 273394-275043, Genome Release 64-2-1, Verified ORF, "Protein required for structural integrity of elongating spindles; localizes to the kinetochore; interacts with histones H2A, H2B, and H4; phosphorylated by Ipl1p; orthologous to human centromere constitutive-associated network (CCAN) subunit CENP-C and fission yeast cnp3"	0	84.51	46	19	168	19	549	62.4	4.81	399.02	19	cell organization and biogenesis	chromosome	DNA binding	Pf11699, Pf15624		YKL089W; WN66_03897	XI
High	Master Protein	YER018C	SPC25 SGDID:S000000820, Chr V from 192624-191959, Genome Release 64-2-1, reverse complement, Verified ORF, "Component of the kinetochore-associated Ndc80 complex; involved in chromosome segregation, spindle checkpoint activity, and kinetochore clustering; evolutionarily conserved; other members include Ndc80p, Nuf2p, Spc24p, and Spc25p"	0	74.05	54	11	161	11	221	25.2	6.92	438.5	11						YER018C	V
High	Master Protein	YKL052C	ASK1 SGDID:S000001535, Chr XI from 340546-339668, Genome Release 64-2-1, reverse complement, Verified ORF, "Essential subunit of the Dam1 complex (aka DASH complex); couples kinetochores to the force produced by MT depolymerization thereby aiding in chromosome segregation; phosphorylated during the cell cycle by cyclin-dependent kinases; sumoylated in an Mms21p-dependent manner; protein abundance…	0	79.382	63	11	140	11	292	32.1	4.73	417.41	11	cell organization and biogenesis			Pf08655		YKL052C	XI
High	Master Protein	YDR201W	SPC19 SGDID:S000002609, Chr IV from 856317-856814, Genome Release 64-2-1, Verified ORF, "Essential subunit of the Dam1 complex (aka DASH complex); complex couples kinetochores to the force produced by MT depolymerization thereby aiding in chromosome segregation; also localized to nuclear side of spindle pole body"	0	81.751	78	11	126	11	165	18.9	4.87	329.25	11	cell division;cell organization and biogenesis;regulation of biological process	chromosome;cytoplasm;cytoskeleton;nucleus	protein binding	Pf08287	851782	YDR201W	IV	SPC19
High	Master Protein	YLR045C	STU2 SGDID:S000004035, Chr XII from 237703-235037, Genome Release 64-2-1, reverse complement, Verified ORF, "Microtubule-associated protein (MAP) of the XMAP215/Dis1 family; regulates microtubule dynamics during spindle orientation and metaphase chromosome alignment; interacts with spindle pole body component Spc72p"	0	103.159	34	22	124	22	888	100.9	8.57	303.96	22	cell organization and biogenesis;metabolic process	chromosome;cytoplasm;cytoskeleton	protein binding;structural molecule activity	Pf04111	850734	YLR045C	XII	STU2
High	Master Protein	YGR113W	DAM1 SGDID:S000003345, Chr VII from 718893-719924, Genome Release 64-2-1, Verified ORF, "Essential subunit of the Dam1 complex (aka DASH complex); cooperates with Duo1p to connect the DASH complex with the microtubules (MT); couples kinetochores to the force produced by MT depolymerization thereby aiding in chromosome segregation; Ipl1p target for regulating kinetochore-MT attachments"	0	59.366	46	11	110	11	343	38.4	9.17	329.76	11	cell division;cell organization and biogenesis;regulation of biological process	chromosome;cytoplasm;cytoskeleton;nucleus	protein binding	Pf08653	853010	YGR113W	VII	DAM1
High	Master Protein	YBR211C	AME1 SGDID:S000000415, Chr II from 647132-646158, Genome Release 64-2-1, reverse complement, Verified ORF, "Essential kinetochore protein associated with microtubules and SPBs; component of the kinetochore sub-complex COMA (Ctf19p, Okp1p, Mcm21p, Ame1p); involved in spindle checkpoint maintenance; orthologous to human centromere constitutive-associated network (CCAN) subunit CENP-U and fission ye…	0	51.428	35	11	110	11	324	37.4	4.93	282.3	11	cell division;cell organization and biogenesis	chromosome;cytoplasm;nucleus			852512	YBR211C	II	AME1
High	Master Protein	sp	TRYP_PIG	0	22.689	25	4	109	4	231	24.4	7.18	173.63	4
High	Master Protein	YDR130C	FIN1 SGDID:S000002537, Chr IV from 716622-715747, Genome Release 64-2-1, reverse complement, Verified ORF, "Spindle pole body-related intermediate filament protein; forms cell cycle-specific filaments between spindle pole bodies in dividing cells; localizes to poles and microtubules of spindle during anaphase and contributes to spindle stability; involved in Glc7p localization and regulation; rel…	0	43.084	42	9	92	9	291	33.2	9.82	248.39	9	cell organization and biogenesis;regulation of biological process	cytoplasm;cytoskeleton;nucleus	protein binding;structural molecule activity		851708	YDR130C	IV	FIN1
High	Master Protein	YKR037C	SPC34 SGDID:S000001745, Chr XI from 511797-510910, Genome Release 64-2-1, reverse complement, Verified ORF, "Essential subunit of the Dam1 complex (aka DASH complex); complex couples kinetochores to the force produced by MT depolymerization thereby aiding in chromosome segregation; also localized to nuclear side of spindle pole body"	0	55.395	57	13	81	13	295	34.1	8.29	184.29	13	cell organization and biogenesis			Pf08657		YKR037C; WN66_04035	XI
High	Master Protein	YER165W	PAB1 SGDID:S000000967, Chr V from 510373-512106, Genome Release 64-2-1, Verified ORF, "Poly(A) binding protein; part of the 3'-end RNA-processing complex, mediates interactions between the 5' cap structure and the 3' mRNA poly(A) tail, involved in control of poly(A) tail length, interacts with translation factor eIF-4G; stimulates, but is not required for the deadenylation activity of the Pan2p-P…	0	55.09	32	12	77	12	577	64.3	5.97	207.58	12			RNA binding	Pf00076, Pf00658, Pf13893, Pf14259		YER165W; WN66_01948	V
High	Master Protein	YPL018W	CTF19 SGDID:S000005939, Chr XVI from 517651-518760, Genome Release 64-2-1, Verified ORF, "Outer kinetochore protein, needed for accurate chromosome segregation; component of the kinetochore sub-complex COMA (Ctf19p, Okp1p, Mcm21p, Ame1p) that functions as a platform for kinetochore assembly; required for the spindle assembly checkpoint; orthologous to human centromere constitutive-associated netw…	0	53.768	37	11	74	11	369	42.8	8.57	202.65	11	cell division;cell organization and biogenesis;regulation of biological process	chromosome;nucleus	protein binding		856089	YPL018W	XVI	CTF19
High	Master Protein	YJR045C	SSC1 SGDID:S000003806, Chr X from 521602-519638, Genome Release 64-2-1, reverse complement, Verified ORF, "Hsp70 family ATPase; constituent of the import motor component of the Translocase of the Inner Mitochondrial membrane (TIM23 complex); involved in protein translocation and folding; subunit of SceI endonuclease; SSC1 has a paralog, ECM10, that arose from the whole genome duplication"	0	49.049	29	11	74	11	654	70.6	5.59	193.61	11	cell organization and biogenesis;metabolic process		nucleotide binding;protein binding	Pf00012, Pf06723		YJR045C	X
High	Master Protein	YLR432W	IMD3 SGDID:S000004424, Chr XII from 1002557-1004128, Genome Release 64-2-1, Verified ORF, "Inosine monophosphate dehydrogenase; catalyzes the rate-limiting step in the de novo synthesis of GTP; member of a four-gene family in S. cerevisiae, constitutively expressed; IMD3 has a paralog, IMD4, that arose from the whole genome duplication"	0	55.166	32	11	71	3	523	56.5	7.4	221.54	11	metabolic process	cytoplasm;membrane	catalytic activity;metal ion binding;protein binding;RNA binding	Pf00106, Pf00478, Pf00571	851152	YLR432W	XII	IMD3
High	Master Protein	sp	GAG_SCVLA	0	52.724	21	9	71	9	680	75.9	5.86	213.52	9
High	Master Protein	YER117W	RPL23B SGDID:S000000919, Chr V from 396769-396810,397282-397653, Genome Release 64-2-1, Verified ORF, "Ribosomal 60S subunit protein L23B; homologous to mammalian ribosomal protein L23 and bacterial L14; RPL23B has a paralog, RPL23A, that arose from the whole genome duplication"	0	33.177	42	7	69	7	137	14.5	10.33	131.66	7	metabolic process	ribosome	structural molecule activity	Pf00238		YBL087C; YER117W; WN66_00157; WN66_01884	II; V
High	Master Protein	YGR179C	OKP1 SGDID:S000003411, Chr VII from 854895-853675, Genome Release 64-2-1, reverse complement, Verified ORF, "Outer kinetochore protein required for accurate chromosome segregation; component of COMA (Ctf19p, Okp1p, Mcm21p, Ame1p) a kinetochore sub-complex which functions as a platform for kinetochore assembly; orthologous to human centromere constitutive-associated network (CCAN) subunit CENP-Q a…	0	49.79	27	10	65	10	406	47.3	6.51	156.11	10	cell division;cell organization and biogenesis	chromosome;nucleus	protein binding		853090	YGR179C	VII	OKP1
High	Master Protein	YBR118W	TEF2 SGDID:S000000322, Chr II from 477671-479047, Genome Release 64-2-1, Verified ORF, "Translational elongation factor EF-1 alpha; also encoded by TEF1; functions in the binding reaction of aminoacyl-tRNA (AA-tRNA) to ribosomes; TEF2-RFP levels increase during replicative aging; may also have a role in tRNA re-export from the nucleus; TEF2 has a paralog, TEF1, that arose from the whole genome du…	0	46.876	39	9	56	9	458	50	9.04	158.7	9	metabolic process	cytoplasm	catalytic activity;nucleotide binding;RNA binding	Pf00009, Pf03143, Pf03144		YBR118W; YPR080W; WN66_06631; WN66_00384	II; XVI
High	Master Protein	YDR383C	NKP1 SGDID:S000002791, Chr IV from 1240676-1239960, Genome Release 64-2-1, reverse complement, Verified ORF, "Central kinetochore protein and subunit of the Ctf19 complex; mutants have elevated rates of chromosome loss; orthologous to fission yeast kinetochore protein fta4"	0	41.665	30	5	56	5	238	27	4.6	201.48	5	cell division	chromosome;nucleus	protein binding		851991	YDR383C	IV	NKP1
High	Master Protein	YJL034W	KAR2 SGDID:S000003571, Chr X from 381327-383375, Genome Release 64-2-1, Verified ORF, "ATPase involved in protein import into the ER; also acts as a chaperone to mediate protein folding in the ER and may play a role in ER export of soluble proteins; regulates the unfolded protein response via interaction with Ire1p"	0	35.784	15	7	55	6	682	74.4	4.93	145.7	7	cell organization and biogenesis			Pf00012, Pf06723		YJL034W	X
High	Master Protein	YHR216W	IMD2 SGDID:S000001259, Chr VIII from 554396-555967, Genome Release 64-2-1, Verified ORF, "Inosine monophosphate dehydrogenase; catalyzes the rate-limiting step in GTP biosynthesis, expression is induced by mycophenolic acid resulting in resistance to the drug, expression is repressed by nutrient limitation; IMD2 has a paralog, YAR073W/YAR075W, that arose from a segmental duplication"	0	36.609	20	8	52	1	523	56.5	8.48	156.21	8	metabolic process	chromosome;cytoplasm	catalytic activity;metal ion binding;RNA binding	Pf00478, Pf00571	856626	YHR216W	VIII	IMD2
High	Master Protein	YMR100W	MUB1 SGDID:S000004706, Chr XIII from 466300-468162, Genome Release 64-2-1, Verified ORF, "MYND domain-containing protein; required for ubiquitination and turnover of Rpn4p; interacts with Ubr2p (E3) and indirectly with Rad6p (E2); short-lived protein degraded in a Ubr2p/Rad6p dependent manner; similar to the A. nidulans samB gene"	0	45.985	31	11	50	11	620	72.2	6.89	106.74	11				Pf01753		YMR100W	XIII
High	Master Protein	YDR016C	DAD1 SGDID:S000002423, Chr IV from 478758-478474, Genome Release 64-2-1, reverse complement, Verified ORF, "Essential subunit of the Dam1 complex (aka DASH complex); complex couples kinetochores to the force produced by MT depolymerization thereby aiding in chromosome segregation; is transferred to the kinetochore prior to mitosis"	0	25.024	51	3	48	3	94	10.5	4.31	133.29	3	cell organization and biogenesis			Pf08649		YDR016C; WN66_01069	IV
High	Master Protein	YDR318W	MCM21 SGDID:S000002726, Chr IV from 1103758-1103809,1103893-1104947, Genome Release 64-2-1, Verified ORF, "Component of the kinetochore sub-complex COMA; COMA (Ctf19p, Okp1p, Mcm21p, Ame1p) bridges kinetochore subunits in contact with centromeric DNA with subunits bound to microtubules during kinetochore assembly; involved in minichromosome maintenance; modified by sumoylation; orthologous to hum…	0	49.87	36	9	46	9	368	42.9	5.05	114.08	9	cell organization and biogenesis	chromosome		Pf09496		YDR318W; WN66_01393	IV
High	Master Protein	YHR174W	ENO2 SGDID:S000001217, Chr VIII from 451327-452640, Genome Release 64-2-1, Verified ORF, "Enolase II, a phosphopyruvate hydratase; catalyzes conversion of 2-phosphoglycerate to phosphoenolpyruvate during glycolysis and the reverse reaction during gluconeogenesis; expression induced in response to glucose; ENO2 has a paralog, ENO1, that arose from the whole genome duplication"	0	34.136	28	8	44	8	437	46.9	6	97.9	8	metabolic process		catalytic activity;metal ion binding	Pf00113, Pf03952, Pf13378		YHR174W	VIII
High	Master Protein	YNL030W	HHF2 SGDID:S000004975, Chr XIV from 576727-577038, Genome Release 64-2-1, Verified ORF, "Histone H4; core histone protein required for chromatin assembly and chromosome function; one of two identical histone proteins (see also HHF1); contributes to telomeric silencing; N-terminal domain involved in maintaining genomic integrity"	0	31.519	28	6	44	6	103	11.4	11.36	70.99	6	cell differentiation;cell organization and biogenesis;metabolic process;regulation of biological process	chromosome;nucleus	DNA binding;protein binding	Pf00125, Pf02969	852294; 855701	YNL030W; YBR009C	II; XIV	HHF1; HHF2
High	Master Protein	YOL127W	RPL25 SGDID:S000005487, Chr XV from 80348-80360,80775-81190, Genome Release 64-2-1, Verified ORF, "Ribosomal 60S subunit protein L25; primary rRNA-binding ribosomal protein component of large ribosomal subunit; binds to 25S rRNA via a conserved C-terminal motif; homologous to mammalian ribosomal protein L23A and bacterial L23"	0	19.173	29	4	43	4	142	15.7	10.11	98.43	4	metabolic process	ribosome	structural molecule activity	Pf00276, Pf03939		YOL127W; WN66_05675	XV
High	Master Protein	YML056C	IMD4 SGDID:S000004520, Chr XIII from 163308-162194,164176-163717, Genome Release 64-2-1, reverse complement, Verified ORF, "Inosine monophosphate dehydrogenase; catalyzes the rate-limiting step in the de novo synthesis of GTP; member of a four-gene family in S. cerevisiae, constitutively expressed; IMD4 has a paralog, IMD3, that arose from the whole genome duplication"	0	29.819	24	7	42	4	524	56.4	8.16	115.73	7	metabolic process		catalytic activity	Pf00106, Pf00478, Pf00571		YML056C	XIII
High	Master Protein	YGL061C	DUO1 SGDID:S000003029, Chr VII from 389711-388968, Genome Release 64-2-1, reverse complement, Verified ORF, "Essential subunit of the Dam1 complex (aka DASH complex); cooperates with Dam1p to connect the DASH complex with microtubules (MT); couples kinetochores to the force produced by MT depolymerization thereby aiding in chromosome segregation; is transferred to the kinetochore prior to mitosis"	0	35.171	41	8	40	8	247	27.5	9.96	84.45	8	cell organization and biogenesis			Pf08651		YGL061C	VII
High	Master Protein	YDR418W	RPL12B SGDID:S000002826, Chr IV from 1301616-1302113, Genome Release 64-2-1, Verified ORF, "Ribosomal 60S subunit protein L12B; rpl12a rpl12b double mutant exhibits slow growth and slow translation; homologous to mammalian ribosomal protein L12 and bacterial L11; RPL12B has a paralog, RPL12A, that arose from the whole genome duplication"	0	19.784	44	5	37	5	165	17.8	9.41	78.37	5	cell organization and biogenesis;metabolic process	cytoplasm;ribosome	RNA binding;structural molecule activity	Pf00298, Pf03946	856656; 852026	YEL054C; YDR418W	V; IV	RPL12A; RPL12B
High	Master Protein	YOR312C	RPL20B SGDID:S000005839, Chr XV from 900767-900250,901194-901194, Genome Release 64-2-1, reverse complement, Verified ORF, "Ribosomal 60S subunit protein L20B; homologous to mammalian ribosomal protein L18A, no bacterial homolog; RPL20B has a paralog, RPL20A, that arose from the whole genome duplication"	0	16.879	24	3	37	3	172	20.4	10.3	90.53	3	cell organization and biogenesis;metabolic process	cytoplasm;nucleus;ribosome	catalytic activity;nucleotide binding;RNA binding;structural molecule activity	Pf01775	854489; 855283	YMR242C; YOR312C	XIII; XV	RPL20B; RPL20A
High	Master Protein	YLL045C	RPL8B SGDID:S000003968, Chr XII from 48629-47859, Genome Release 64-2-1, reverse complement, Verified ORF, "Ribosomal 60S subunit protein L8B; required for processing of 27SA3 pre-rRNA to 27SB pre-rRNA during assembly of large ribosomal subunit; depletion leads to a turnover of pre-rRNA; L8 binds to Domain I of 25S and 5.8 S rRNAs; mutation results in decreased amounts of free 60S subunits; homol…	0	17.325	16	4	36	4	256	28.1	10.02	76.54	4				Pf01248		YLL045C; WN66_04128	XII
High	Master Protein	YBR048W	RPS11B SGDID:S000000252, Chr II from 332831-332875,333387-333812, Genome Release 64-2-1, Verified ORF, "Protein component of the small (40S) ribosomal subunit; homologous to mammalian ribosomal protein S11 and bacterial S17; RPS11B has a paralog, RPS11A, that arose from the whole genome duplication"	0	16.212	38	5	36	5	156	17.7	10.78	42.7	5	metabolic process	ribosome	structural molecule activity	Pf00366		YBR048W; YDR025W; WN66_00303; WN66_01079	II; IV
High	Master Protein	YBR031W	RPL4A SGDID:S000000235, Chr II from 300166-301254, Genome Release 64-2-1, Verified ORF, "Ribosomal 60S subunit protein L4A; N-terminally acetylated; homologous to mammalian ribosomal protein L4 and bacterial L4; RPL4A has a paralog, RPL4B, that arose from the whole genome duplication"	0	46.812	27	5	33	5	362	39.1	10.64	87.42	5	metabolic process	ribosome	structural molecule activity	Pf00573, Pf14374		YBR031W; WN66_00283	II
High	Master Protein	YGL008C	PMA1 SGDID:S000002976, Chr VII from 482666-479910, Genome Release 64-2-1, reverse complement, Verified ORF, "Plasma membrane P2-type H+-ATPase; pumps protons out of cell; major regulator of cytoplasmic pH and plasma membrane potential; long-lived protein asymmetrically distributed at plasma membrane between mother cells and buds; accumulates at high levels in mother cells during aging, buds emerg…	0	22.704	17	8	33	8	918	99.6	5.11	71	8	metabolic process		catalytic activity;metal ion binding;nucleotide binding	Pf00122, Pf00690, Pf00702, Pf08282, Pf12710		YGL008C	VII
High	Master Protein	YLR044C	PDC1 SGDID:S000004034, Chr XII from 234081-232390, Genome Release 64-2-1, reverse complement, Verified ORF, "Major of three pyruvate decarboxylase isozymes; key enzyme in alcoholic fermentation; decarboxylates pyruvate to acetaldehyde; involved in amino acid catabolism; subject to glucose-, ethanol-, and autoregulation; activated by phosphorylation in response to glucose levels; N-terminally prop…	0	39.561	19	6	32	6	563	61.5	6.19	101.91	6	metabolic process	cytoplasm;cytosol;nucleus	catalytic activity;metal ion binding	Pf00205, Pf02775, Pf02776	850733	YLR044C	XII	PDC1
High	Master Protein	YPL106C	SSE1 SGDID:S000006027, Chr XVI from 352275-350194, Genome Release 64-2-1, reverse complement, Verified ORF, "ATPase component of heat shock protein Hsp90 chaperone complex; plays a role in determining prion variants; binds unfolded proteins; member of the heat shock protein 70 (HSP70) family; localized to the cytoplasm; deletion results in spindle elongation in S phase; SSE1 has a paralog, SSE2, …	0	33.362	19	8	32	7	693	77.3	5.22	89.46	8				Pf00012		YPL106C	XVI
High	Master Protein	YDR382W	RPP2B SGDID:S000002790, Chr IV from 1239492-1239824, Genome Release 64-2-1, Verified ORF, "Ribosomal protein P2 beta; a component of the ribosomal stalk, which is involved in the interaction between translational elongation factors and the ribosome; free (non-ribosomal) P2 stimulates the phosphorylation of the eIF2 alpha subunit (Sui2p) by Gcn2p; regulates the accumulation of P1 (Rpp1Ap and Rpp1B…	0	20.885	56	5	32	5	110	11	4.15	85.77	5	metabolic process;regulation of biological process	cytoplasm;ribosome;vacuole	enzyme regulator activity;protein binding;structural molecule activity		851990	YDR382W	IV	RPP2B
High	Master Protein	YGL147C	RPL9A SGDID:S000003115, Chr VII from 228329-227754, Genome Release 64-2-1, reverse complement, Verified ORF, "Ribosomal 60S subunit protein L9A; homologous to mammalian ribosomal protein L9 and bacterial L6; RPL9A has a paralog, RPL9B, that arose from a single-locus duplication"	0	20.851	24	3	32	1	191	21.6	9.73	74.58	3	metabolic process	ribosome	RNA binding;structural molecule activity	Pf00347		YGL147C	VII
High	Master Protein	YFL037W	TUB2 SGDID:S000001857, Chr VI from 56336-57709, Genome Release 64-2-1, Verified ORF, "Beta-tubulin; associates with alpha-tubulin (Tub1p and Tub3p) to form tubulin dimer, which polymerizes to form microtubules; mutation in human ortholog is associated with congenital fibrosis of the extraocular muscles (CFEOM) with polymicrogyria"	0	20.258	20	5	32	5	457	50.9	4.75	77.76	5			catalytic activity;nucleotide binding;structural molecule activity	Pf00091, Pf03953		YFL037W; BAA09202; WN66_02005	VI
High	Master Protein	YOL120C	RPL18A SGDID:S000005480, Chr XV from 93843-93395,94402-94291, Genome Release 64-2-1, reverse complement, Verified ORF, "Ribosomal 60S subunit protein L18A; intron of RPL18A pre-mRNA forms stem-loop structures that are a target for Rnt1p cleavage leading to degradation; homologous to mammalian ribosomal protein L18, no bacterial homolog; RPL18A has a paralog, RPL18B, that arose from the whole geno…	0	11.386	15	2	32	2	186	20.6	11.71	89.64	2	metabolic process	ribosome	structural molecule activity	Pf00828		YOL120C; YNL301C; WN66_05682; WN66_05232	XV; XIV
High	Master Protein	YAL038W	CDC19 SGDID:S000000036, Chr I from 71786-73288, Genome Release 64-2-1, Verified ORF, "Pyruvate kinase; functions as a homotetramer in glycolysis to convert phosphoenolpyruvate to pyruvate, the input for aerobic (TCA cycle) or anaerobic (glucose fermentation) respiration; regulated via allosteric activation by fructose bisphosphate; CDC19 has a paralog, PYK2, that arose from the whole genome dupli…	0	29.45	33	8	31	8	500	54.5	7.68	77.55	8	metabolic process		catalytic activity;metal ion binding	Pf00224, Pf02887, Pf03328		YAL038W; WN66_00036	I
High	Master Protein	YJR135C	MCM22 SGDID:S000003896, Chr X from 676778-676059, Genome Release 64-2-1, reverse complement, Verified ORF, "Outer kinetochore protein and component of the Ctf3 subcomplex; binds to centromeric DNA in a Ctf19p-dependent manner; involved in chromosome segregation and minichromosome maintenance; orthologous to human centromere constitutive-associated network (CCAN) subunit CENP-K and fission yeast s…	0	27.68	47	6	31	6	239	27.6	5.97	83.77	6						YJR135C	X
High	Master Protein	YLR340W	RPP0 SGDID:S000004332, Chr XII from 805887-806825, Genome Release 64-2-1, Verified ORF, "Conserved ribosomal protein P0 of the ribosomal stalk; involved in interaction between translational elongation factors and the ribosome; phosphorylated on serine 302; homologous to mammalian ribosomal protein LP0 and bacterial L10"	0	12.033	11	3	31	3	312	33.7	4.83	67.55	3				Pf00428, Pf00466		YLR340W	XII
High	Master Protein	YBL003C	HTA2 SGDID:S000000099, Chr II from 235792-235394, Genome Release 64-2-1, reverse complement, Verified ORF, "Histone H2A; core histone protein required for chromatin assembly and chromosome function; one of two nearly identical (see also HTA1) subtypes; DNA damage-dependent phosphorylation by Mec1p facilitates DNA repair; acetylated by Nat4p"	0	22.785	35	4	30	4	132	14	10.67	51.55	4		chromosome;nucleus	DNA binding;protein binding	Pf00125		YBL003C; WN66_00252	II
High	Master Protein	YOR127W	RGA1 SGDID:S000005653, Chr XV from 561170-564193, Genome Release 64-2-1, Verified ORF, "GTPase-activating protein for polarity-establishment protein Cdc42p; implicated in control of septin organization, pheromone response, and haploid invasive growth; relocalizes from bud neck to cytoplasm upon DNA replication stress; RGA1 has a paralog, RGA2, that arose from the whole genome duplication"	0	20.106	17	9	30	9	1007	112.8	6.4	57.05	9	metabolic process;regulation of biological process;response to stimulus		metal ion binding	Pf00412, Pf00620, Pf04012, Pf04111, Pf10211		YOR127W	XV
High	Master Protein	YDL014W	NOP1 SGDID:S000002172, Chr IV from 427364-428347, Genome Release 64-2-1, Verified ORF, "Histone glutamine methyltransferase, modifies H2A at Q105 in nucleolus; component of the small subunit processome complex, which is required for processing of pre-18S rRNA; ortholog of mammalian fibrillarin"	0	25.431	21	5	29	5	327	34.4	10.24	75.93	5	metabolic process		catalytic activity;RNA binding	Pf01269		YDL014W; WN66_01035	IV
High	Master Protein	YGR188C	BUB1 SGDID:S000003420, Chr VII from 875109-872044, Genome Release 64-2-1, reverse complement, Verified ORF, "Protein kinase involved in the cell cycle checkpoint into anaphase; in complex with Mad1p and Bub3p, prevents progression into anaphase in presence of spindle damage; Cdc28p-mediated phosphorylation at Bub1p-T566 is important for degradation in anaphase and adaptation of checkpoint to prol…	0	28.059	17	9	28	9	1021	117.8	6.71	66.7	9	metabolic process;regulation of biological process		catalytic activity;nucleotide binding	Pf00069, Pf08171, Pf08311		YGR188C	VII
High	Master Protein	YJR009C	TDH2 SGDID:S000003769, Chr X from 454681-453683, Genome Release 64-2-1, reverse complement, Verified ORF, "Glyceraldehyde-3-phosphate dehydrogenase (GAPDH), isozyme 2; involved in glycolysis and gluconeogenesis; tetramer that catalyzes reaction of glyceraldehyde-3-phosphate to 1,3 bis-phosphoglycerate; detected in cytoplasm and cell wall; protein abundance increases in response to DNA replication…	0	24.757	30	7	28	3	332	35.8	6.96	70.4	7	metabolic process		catalytic activity;nucleotide binding	Pf00044, Pf02800		YJR009C; WN66_03586	X
High	Master Protein	YGR192C	TDH3 SGDID:S000003424, Chr VII from 883810-882812, Genome Release 64-2-1, reverse complement, Verified ORF, "Glyceraldehyde-3-phosphate dehydrogenase (GAPDH), isozyme 3; involved in glycolysis and gluconeogenesis; tetramer that catalyzes the reaction of glyceraldehyde-3-phosphate to 1,3 bis-phosphoglycerate; detected in the cytoplasm and cell wall; GAPDH-derived antimicrobial peptides secreted by…	0	24.612	31	6	27	2	332	35.7	6.96	72.39	6	cell death;metabolic process;transport	cytoplasm;cytosol;membrane;mitochondrion;nucleus	catalytic activity;nucleotide binding;RNA binding	Pf00044, Pf01113, Pf02800	853106	YGR192C	VII	TDH3
High	Master Protein	YNL178W	RPS3 SGDID:S000005122, Chr XIV from 302680-303402, Genome Release 64-2-1, Verified ORF, "Protein component of the small (40S) ribosomal subunit; has apurinic/apyrimidinic (AP) endonuclease activity; essential for viability; homologous to mammalian ribosomal protein S3 and bacterial S3"	0	23.127	38	6	26	6	240	26.5	9.41	44.15	6	metabolic process;response to stimulus;transport	cytoplasm;nucleus;ribosome	catalytic activity;DNA binding;protein binding;RNA binding;structural molecule activity	Pf00189, Pf07650	855543	YNL178W	XIV	RPS3
High	Master Protein	YBR233W-A	DAD3 SGDID:S000007595, Chr II from 684977-685261, Genome Release 64-2-1, Verified ORF, "Essential subunit of the Dam1 complex (aka DASH complex); complex couples kinetochores to the force produced by MT depolymerization thereby aiding in chromosome segregation; is transferred to the kinetochore prior to mitosis"	0	15.285	44	3	26	3	94	10.8	5.45	74.96	3	cell organization and biogenesis			Pf08656		YBR233W-A; WN66_00512	II
High	Master Protein	YHL001W	RPL14B SGDID:S000000993, Chr VIII from 104277-104405,104804-105091, Genome Release 64-2-1, Verified ORF, "Ribosomal 60S subunit protein L14B; homologous to mammalian ribosomal protein L14, no bacterial homolog; RPL14B has a paralog, RPL14A, that arose from the whole genome duplication; protein abundance increases in response to DNA replication stress"	0	15.675	27	3	25	3	138	15.1	10.93	39.7	3	metabolic process	ribosome	structural molecule activity	Pf01929		YHL001W; WN66_03990; WN66_02800	VIII; XI
High	Master Protein	YOR063W	RPL3 SGDID:S000005589, Chr XV from 444686-445849, Genome Release 64-2-1, Verified ORF, "Ribosomal 60S subunit protein L3; homologous to mammalian ribosomal protein L3 and bacterial L3; plays an important role in function of eIF5B in stimulating 3' end processing of 18S rRNA in context of 80S ribosomes that have not yet engaged in translation; involved in replication and maintenance of killer doub…	0	18.799	19	4	24	4	387	43.7	10.29	74.77	4	cell organization and biogenesis;metabolic process	cytoplasm;ribosome	nucleotide binding;protein binding;RNA binding;structural molecule activity	Pf00297	854229	YOR063W	XV	RPL3
High	Master Protein	YMR142C	RPL13B SGDID:S000004750, Chr XIII from 550801-550206,551207-551204, Genome Release 64-2-1, reverse complement, Verified ORF, "Ribosomal 60S subunit protein L13B; not essential for viability; homologous to mammalian ribosomal protein L13, no bacterial homolog; RPL13B has a paralog, RPL13A, that arose from the whole genome duplication"	0	16.8	27	4	24	4	199	22.5	11.08	70.08	4	cell communication;metabolic process;response to stimulus	cytoplasm;ribosome	RNA binding;structural molecule activity	Pf01294	855173	YMR142C	XIII	RPL13B
High	Master Protein	YKR001C	VPS1 SGDID:S000001709, Chr XI from 442722-440608, Genome Release 64-2-1, reverse complement, Verified ORF, "Dynamin-like GTPase required for vacuolar sorting; also involved in actin cytoskeleton organization, endocytosis, late Golgi-retention of some proteins, regulation of peroxisome biogenesis"	0	19.416	15	6	23	6	704	78.7	7.91	44.8	6			catalytic activity;nucleotide binding	Pf00350, Pf01031, Pf02212		YKR001C	XI
High	Master Protein	YDR320C-A	DAD4 SGDID:S000007604, Chr IV from 1108498-1108280, Genome Release 64-2-1, reverse complement, Verified ORF, "Essential subunit of the Dam1 complex (aka DASH complex); complex couples kinetochores to the force produced by MT depolymerization thereby aiding in chromosome segregation; is transferred to the kinetochore prior to mitosis"	0	15.799	26	2	23	2	72	8.2	7.34	62.91	2	cell organization and biogenesis			Pf08650		YDR320C-A; WN66_01396	IV
High	Master Protein	YGL030W	RPL30 SGDID:S000002998, Chr VII from 439091-439093,439324-439638, Genome Release 64-2-1, Verified ORF, "Ribosomal 60S subunit protein L30; involved in pre-rRNA processing in the nucleolus; autoregulates splicing of its transcript; homologous to mammalian ribosomal protein L30, no bacterial homolog"	0	13.95	46	3	22	3	105	11.4	9.8	59.45	3	metabolic process	ribosome	structural molecule activity	Pf01248		YGL030W; WN66_02374	VII
High	Master Protein	YLR381W	CTF3 SGDID:S000004373, Chr XII from 879723-881924, Genome Release 64-2-1, Verified ORF, "Outer kinetochore protein that forms a complex with Mcm16p and Mcm22p; may bind the kinetochore to spindle microtubules; required for the spindle assembly checkpoint; orthologous to human centromere constitutive-associated network (CCAN) subunit CENP-I and fission yeast mis6"	0	22.997	14	6	21	6	733	84.2	8.72	53.87	6						YLR381W	XII
High	Master Protein	YLR325C	RPL38 SGDID:S000004317, Chr XII from 781379-781143, Genome Release 64-2-1, reverse complement, Verified ORF, "Ribosomal 60S subunit protein L38; homologous to mammalian ribosomal protein L38, no bacterial homolog"	0	13.258	42	4	21	4	78	8.8	10.93	35.92	4	metabolic process	ribosome	structural molecule activity	Pf01781		YLR325C; WN66_04510	XII
High	Master Protein	YBR107C	IML3 SGDID:S000000311, Chr II from 454530-453793, Genome Release 64-2-1, reverse complement, Verified ORF, "Outer kinetochore protein and component of the Ctf19 complex; involved in the establishment of pericentromeric cohesion during mitosis; prevents non-disjunction of sister chromatids during meiosis II; forms a stable complex with Chl4p; required for localization of Sgo1p to pericentric sites…	0	15.775	26	5	20	5	245	28	5.21	48.34	5						YBR107C; WN66_00372	II
High	Master Protein	YPL090C	RPS6A SGDID:S000006011, Chr XVI from 377995-377291,378395-378390, Genome Release 64-2-1, reverse complement, Verified ORF, "Protein component of the small (40S) ribosomal subunit; homologous to mammalian ribosomal protein S6, no bacterial homolog; RPS6A has a paralog, RPS6B, that arose from the whole genome duplication"	0	15.771	25	4	20	4	236	27	10.45	46.12	4	metabolic process	cytoplasm;nucleus;ribosome	structural molecule activity	Pf01092	852479; 856015	YBR181C; YPL090C	II; XVI	RPS6B; RPS6A
High	Master Protein	YKL049C	CSE4 SGDID:S000001532, Chr XI from 346764-346075, Genome Release 64-2-1, reverse complement, Verified ORF, "Centromere protein that resembles histone H3; associated with promoters, accessible chromatin and RNA polymerase II-bound regions; phosphorylated Cse4p associates with centromeres; required for proper kinetochore function; levels regulated by E3 ubiquitin ligase Psh1p; phosphorylation of Cs…	0	10.324	15	3	20	3	229	26.8	9.31	24.99	3		chromosome	DNA binding;protein binding	Pf00125		YKL049C; WN66_03941	XI
High	Master Protein	YLR197W	NOP56 SGDID:S000004187, Chr XII from 546097-547611, Genome Release 64-2-1, Verified ORF, "Essential evolutionarily-conserved nucleolar protein; component of the box C/D snoRNP complexes that direct 2'-O-methylation of pre-rRNA during its maturation; overexpression causes spindle orientation defects"	0	22.682	16	5	19	5	504	56.8	8.9	47.52	5	metabolic process	nucleus	protein binding;RNA binding	Pf01798, Pf08060, Pf08156	850894	YLR197W	XII	NOP56
High	Master Protein	YNL067W	RPL9B SGDID:S000005011, Chr XIV from 499681-500256, Genome Release 64-2-1, Verified ORF, "Ribosomal 60S subunit protein L9B; homologous to mammalian ribosomal protein L9 and bacterial L6; RPL9B has a paralog, RPL9A, that arose from a single-locus duplication"	0	10.42	24	3	19	1	191	21.6	9.66	29.74	3	metabolic process	ribosome	RNA binding;structural molecule activity	Pf00347		YNL067W; WN66_05478	XIV
High	Master Protein	YJR145C	RPS4A SGDID:S000003906, Chr X from 702798-702027,703068-703055, Genome Release 64-2-1, reverse complement, Verified ORF, "Protein component of the small (40S) ribosomal subunit; mutation affects 20S pre-rRNA processing; homologous to mammalian ribosomal protein S4, no bacterial homolog; RPS4A has a paralog, RPS4B, that arose from the whole genome duplication"	0	17.615	17	3	16	3	261	29.4	10.08	40.52	3	metabolic process	cytoplasm;ribosome	RNA binding;structural molecule activity	Pf00900, Pf01479, Pf08071	856610; 853610	YJR145C; YHR203C	X; VIII	RPS4B; RPS4A
High	Master Protein	YDR190C	RVB1 SGDID:S000002598, Chr IV from 841995-840604, Genome Release 64-2-1, reverse complement, Verified ORF, "ATP-dependent DNA helicase, also known as pontin; member of the AAA+ and RuvB-like protein families; similar to Rvb2p; conserved component of multiple complexes including the INO80 complex, the Swr1 complex, and the R2TP complex (Rvb1-Rvb2-Tah1-Pih1); involved in multiple processes such as …	0	10.52	13	3	16	3	463	50.4	5.87	37.11	3	metabolic process;response to stimulus		catalytic activity;nucleotide binding	Pf00004, Pf05496, Pf06068		YDR190C; WN66_01258	IV
High	Master Protein	YDR254W	CHL4 SGDID:S000002662, Chr IV from 965113-966489, Genome Release 64-2-1, Verified ORF, "Outer kinetochore protein required for chromosome stability; involved in new kinetochore assembly and sister chromatid cohesion; forms a stable complex with Iml3p; peripheral component of the Ctf19 kinetochore complex that interacts with Ctf19p, Ctf3p, and Mif2p; required for the spindle assembly checkpoint; o…	0	9.338	12	4	16	4	458	52.6	8.81	28.23	4	cell organization and biogenesis			Pf05238		YDR254W	IV
High	Master Protein	YLR153C	ACS2 SGDID:S000004143, Chr XII from 447575-445524, Genome Release 64-2-1, reverse complement, Verified ORF, "Acetyl-coA synthetase isoform; along with Acs1p, acetyl-coA synthetase isoform is the nuclear source of acetyl-coA for histone acetylation; mutants affect global transcription; required for growth on glucose; expressed under anaerobic conditions"	0	7.526	4	2	16	2	683	75.4	6.68	41.1	2	metabolic process		catalytic activity;nucleotide binding	Pf00501, Pf13193		YLR153C	XII
High	Master Protein	YDR447C	RPS17B SGDID:S000002855, Chr IV from 1355236-1354829,1355553-1355551, Genome Release 64-2-1, reverse complement, Verified ORF, "Ribosomal protein 51 (rp51) of the small (40s) subunit; homologous to mammalian ribosomal protein S17, no bacterial homolog; RPS17B has a paralog, RPS17A, that arose from the whole genome duplication; protein abundance increases in response to DNA replication stress"	0	18.826	32	4	15	4	136	15.8	10.51	25.32	4	metabolic process	ribosome	structural molecule activity	Pf00833		YDR447C; WN66_01533	IV
High	Master Protein	YOR195W	SLK19 SGDID:S000005721, Chr XV from 712866-715331, Genome Release 64-2-1, Verified ORF, "Kinetochore-associated protein; required for chromosome segregation and kinetochore clustering; required for normal segregation of chromosomes in meiosis and mitosis; component of the FEAR regulatory network, which promotes Cdc14p release from the nucleolus during anaphase; potential Cdc28p substrate"	0	12.794	8	4	15	4	821	95.3	4.91	31.03	4	metabolic process			Pf04111, Pf04156, Pf05667, Pf12709, Pf13166		YOR195W	XV
High	Master Protein	YBL002W	HTB2 SGDID:S000000098, Chr II from 236492-236887, Genome Release 64-2-1, Verified ORF, "Histone H2B; core histone protein required for chromatin assembly and chromosome function; nearly identical to HTB1; Rad6p-Bre1p-Lge1p mediated ubiquitination regulates reassembly after DNA replication, transcriptional activation, meiotic DSB formation and H3 methylation"	0	8.251	18	2	15	2	131	14.2	10.07	6.67	2		chromosome	DNA binding;protein binding	Pf00125		YBL002W; WN66_00253	II
High	Master Protein	YPL131W	RPL5 SGDID:S000006052, Chr XVI from 303121-304014, Genome Release 64-2-1, Verified ORF, "Ribosomal 60S subunit protein L5; homologous to mammalian ribosomal protein L5 and bacterial L18; binds 5S rRNA and is required for 60S subunit assembly"	0	5.256	9	2	15	2	297	33.7	6.83	9.68	2	cell organization and biogenesis;metabolic process	cytoplasm;nucleus;ribosome	protein binding;RNA binding;structural molecule activity	Pf00861, Pf14204, Pf14821	855972	YPL131W	XVI	RPL5
High	Master Protein	YDR188W	CCT6 SGDID:S000002596, Chr IV from 836421-838061, Genome Release 64-2-1, Verified ORF, "Subunit of the cytosolic chaperonin Cct ring complex; related to Tcp1p, essential protein that is required for the assembly of actin and tubulins in vivo; contains an ATP-binding motif"	0	20.749	18	5	14	5	546	59.9	5.86	24.56	5	metabolic process		nucleotide binding;protein binding	Pf00118		YDR188W; WN66_01256	IV
High	Master Protein	YPL143W	RPL33A SGDID:S000006064, Chr XVI from 282122-282140,282666-282970, Genome Release 64-2-1, Verified ORF, "Ribosomal 60S subunit protein L33A; N-terminally acetylated; rpl33a null mutant exhibits slow growth while rpl33a rpl33b double null mutant is inviable; homologous to mammalian ribosomal protein L35A, no bacterial homolog; RPL33A has a paralog, RPL33B, that arose from the whole genome duplicat…	0	9.576	24	2	14	1	107	12.1	11.08	36.64	2	metabolic process	ribosome	structural molecule activity	Pf01247		YPL143W; WN66_06396	XVI
High	Master Protein	YLR315W	NKP2 SGDID:S000004307, Chr XII from 764808-765269, Genome Release 64-2-1, Verified ORF, "Central kinetochore protein and subunit of the Ctf19 complex; mutants have elevated rates of chromosome loss; orthologous to fission yeast kinetochore protein cnl2"	0	9.363	15	2	14	2	153	17.9	4.68	40.36	2	cell division	chromosome;nucleus	protein binding	Pf09447	851025	YLR315W	XII	NKP2
High	Master Protein	YDR064W	RPS13 SGDID:S000002471, Chr IV from 579458-579478,580018-580452, Genome Release 64-2-1, Verified ORF, "Protein component of the small (40S) ribosomal subunit; homologous to mammalian ribosomal protein S13 and bacterial S15"	0	7.596	26	3	14	3	151	17	10.43	23.66	3	metabolic process	ribosome	structural molecule activity	Pf00312, Pf08069		YDR064W; WN66_01122	IV
High	Master Protein	YDR471W	RPL27B SGDID:S000002879, Chr IV from 1401770-1401800,1402185-1402564, Genome Release 64-2-1, Verified ORF, "Ribosomal 60S subunit protein L27B; homologous to mammalian ribosomal protein L27, no bacterial homolog; RPL27B has a paralog, RPL27A, that arose from the whole genome duplication"	0	4.337	10	1	14	1	136	15.5	10.36	37.05	1	metabolic process	ribosome	structural molecule activity	Pf01777, Pf07431		YDR471W	IV
High	Master Protein	YCR031C	RPS14A SGDID:S000000627, Chr III from 177906-177500,178220-178214, Genome Release 64-2-1, reverse complement, Verified ORF, "Protein component of the small (40S) ribosomal subunit; required for ribosome assembly and 20S pre-rRNA processing; mutations confer cryptopleurine resistance; homologous to mammalian ribosomal protein S14 and bacterial S11; RPS14A has a paralog, RPS14B, that arose from the…	0	17.698	53	6	13	6	137	14.5	10.73	30.3	6	cell organization and biogenesis;metabolic process	cytoplasm;nucleus;ribosome	RNA binding;structural molecule activity	Pf00411	850397	YCR031C	III	RPS14A
High	Master Protein	YNL096C	RPS7B SGDID:S000005040, Chr XIV from 443826-443398,444315-444172, Genome Release 64-2-1, reverse complement, Verified ORF, "Protein component of the small (40S) ribosomal subunit; interacts with Kti11p; deletion causes hypersensitivity to zymocin; homologous to mammalian ribosomal protein S7, no bacterial homolog; RPS7B has a paralog, RPS7A, that arose from the whole genome duplication; protein a…	0	10.628	22	3	13	3	190	21.6	9.92	28.27	3	metabolic process	ribosome	structural molecule activity	Pf01251		YNL096C; WN66_05447	XIV
High	Master Protein	YNL064C	YDJ1 SGDID:S000005008, Chr XIV from 507097-505868, Genome Release 64-2-1, reverse complement, Verified ORF, "Type I HSP40 co-chaperone; involved in regulation of HSP90 and HSP70 functions; critical for determining cell size at Start as a function of growth rate; involved in protein translocation across membranes; member of the DnaJ family"	0	10.377	8	3	13	3	409	44.6	6.3	26.25	3	cell organization and biogenesis;metabolic process;regulation of biological process;response to stimulus;transport	cytoplasm;cytosol	enzyme regulator activity;metal ion binding;nucleotide binding;protein binding	Pf00226, Pf00684, Pf01556	855661	YNL064C	XIV	YDJ1
High	Master Protein	YKL138C-A	HSK3 SGDID:S000028421, Chr XI from 185012-184803, Genome Release 64-2-1, reverse complement, Verified ORF, "Essential subunit of the Dam1 complex (aka DASH complex); complex couples kinetochores to the force produced by MT depolymerization thereby aiding in chromosome segregation; is transferred to the kinetochore prior to mitosis"	0.004	3.763	16	1	13	1	69	8.1	8.16	23.1	1				Pf08227		YKL138C-A; WN66_03843	XI
High	Master Protein	YFR031C-A	RPL2A SGDID:S000002104, Chr VI from 221267-220507,221418-221415, Genome Release 64-2-1, reverse complement, Verified ORF, "Ribosomal 60S subunit protein L2A; homologous to mammalian ribosomal protein L2 and bacterial L2; RPL2A has a paralog, RPL2B, that arose from the whole genome duplication"	0	22.582	19	4	12	4	254	27.4	11.11	33.28	4	metabolic process	ribosome	structural molecule activity	Pf00181, Pf03947		YIL018W; YFR031C-A; WN66_02090; WN66_03249	IX; VI
High	Master Protein	YOR026W	BUB3 SGDID:S000005552, Chr XV from 379781-380806, Genome Release 64-2-1, Verified ORF, "Kinetochore checkpoint WD40 repeat protein; localizes to kinetochores during prophase and metaphase, delays anaphase in the presence of unattached kinetochores; forms complexes with Mad1p-Bub1p and with Cdc20p, binds Mad2p and Mad3p"	0	13.843	25	6	12	6	341	38.4	5.27	26.78	6			protein binding	Pf00400		YOR026W	XV
High	Master Protein	sp	ADH1_YEAST	0	12.591	20	4	12	4	348	36.8	6.74	34.67	4
High	Master Protein	YNR016C	ACC1 SGDID:S000005299, Chr XIV from 661374-654673, Genome Release 64-2-1, reverse complement, Verified ORF, "Acetyl-CoA carboxylase, biotin containing enzyme; catalyzes carboxylation of cytosolic acetyl-CoA to form malonyl-CoA and regulates histone acetylation by regulating the availablity of acetyl-CoA; required for de novo biosynthesis of long-chain fatty acids; ACC1 has a paralog, HFA1, that a…	0	9.75	2	3	12	3	2233	250.2	6.28	19.82	3	metabolic process		catalytic activity;metal ion binding;nucleotide binding	Pf00289, Pf00364, Pf01039, Pf02655, Pf02785, Pf02786, Pf08326, Pf13535, Pf15632		YNR016C	XIV
High	Master Protein	YDR099W	BMH2 SGDID:S000002506, Chr IV from 653607-654428, Genome Release 64-2-1, Verified ORF, "14-3-3 protein, minor isoform; controls proteome at post-transcriptional level, binds proteins and DNA, involved in regulation of many processes including exocytosis, vesicle transport, Ras/MAPK signaling, and rapamycin-sensitive signaling; protein increases in abundance and relative distribution to the nucleu…	0	16.463	27	4	11	4	273	31	4.88	23.54	4			protein binding	Pf00244		YDR099W	IV
High	Master Protein	YKL060C	FBA1 SGDID:S000001543, Chr XI from 327487-326408, Genome Release 64-2-1, reverse complement, Verified ORF, "Fructose 1,6-bisphosphate aldolase; required for glycolysis and gluconeogenesis; catalyzes conversion of fructose 1,6 bisphosphate to glyceraldehyde-3-P and dihydroxyacetone-P; locates to mitochondrial outer surface upon oxidative stress; N-terminally propionylated in vivo"	0	15.612	11	2	11	2	359	39.6	5.78	27.92	2	metabolic process		catalytic activity;metal ion binding	Pf01116		YKL060C	XI
High	Master Protein	YGL135W	RPL1B SGDID:S000003103, Chr VII from 254641-255294, Genome Release 64-2-1, Verified ORF, "Ribosomal 60S subunit protein L1B; N-terminally acetylated; homologous to mammalian ribosomal protein L10A and bacterial L1; RPL1B has a paralog, RPL1A, that arose from the whole genome duplication; rpl1a rpl1b double null mutation is lethal"	0	10.599	12	3	11	3	217	24.5	9.72	26.28	3	metabolic process		RNA binding;structural molecule activity	Pf00687		YGL135W; YPL220W; WN66_02258; WN66_06313	VII; XVI
High	Master Protein	YOR234C	RPL33B SGDID:S000005760, Chr XV from 778859-778555,779405-779387, Genome Release 64-2-1, reverse complement, Verified ORF, "Ribosomal 60S subunit protein L33B; rpl33b null mutant exhibits normal growth while rpl33a rpl33b double null mutant is inviable; homologous to mammalian ribosomal protein L35A, no bacterial homolog; RPL33B has a paralog, RPL33A, that arose from the whole genome duplication"	0	8.012	24	2	11	1	107	12.2	11.08	25.89	2	metabolic process	ribosome	structural molecule activity	Pf01247		YOR234C; WN66_06075	XV
High	Master Protein	YJR094W-A	RPL43B SGDID:S000003855, Chr X from 608305-608306,608582-608858, Genome Release 64-2-1, Verified ORF, "Ribosomal 60S subunit protein L43B; homologous to mammalian ribosomal protein L37A, no bacterial homolog; RPL43B has a paralog, RPL43A, that arose from the whole genome duplication; protein abundance increases in response to DNA replication stress"	0	5.478	20	1	11	1	92	10.1	10.42	28.28	1	metabolic process	cytoplasm;ribosome	metal ion binding;structural molecule activity	Pf01780	856156; 853557	YPR043W; YJR094W-A	XVI; X	RPL43A; RPL43B
High	Master Protein	YOR096W	RPS7A SGDID:S000005622, Chr XV from 505794-505937,506339-506767, Genome Release 64-2-1, Verified ORF, "Protein component of the small (40S) ribosomal subunit; interacts with Kti11p; deletion causes hypersensitivity to zymocin; homologous to mammalian ribosomal protein S7, no bacterial homolog; RPS7A has a paralog, RPS7B, that arose from the whole genome duplication"	0	16.144	36	4	10	4	190	21.6	9.83	22.99	4	metabolic process	cytoplasm;nucleus;ribosome	structural molecule activity	Pf01251	854263	YOR096W	XV	RPS7A
High	Master Protein	YOR204W	DED1 SGDID:S000005730, Chr XV from 722911-724725, Genome Release 64-2-1, Verified ORF, "ATP-dependent DEAD (Asp-Glu-Ala-Asp)-box RNA helicase; required for translation initiation of all yeast mRNAs; binds to mRNA cap-associated factors, and binding stimulates Ded1p RNA-dependent ATPase activity; mutation in human homolog DBY is associated with male infertility; human homolog DDX3X complements ded…	0	12.036	11	4	10	4	604	65.5	7.83	23.35	4			nucleotide binding	Pf00270, Pf00271		YOR204W	XV
High	Master Protein	YMR229C	RRP5 SGDID:S000004842, Chr XIII from 731123-725934, Genome Release 64-2-1, reverse complement, Verified ORF, "RNA binding protein involved in synthesis of both 18S and 5.8S rRNAs; component of both the ribosomal small subunit (SSU) processosome and the 90S preribosome; acts as part of a Mak21p-Noc2p-Rrp5p module that associates with nascent pre-rRNA during transcription and has a role in bigenesi…	0	9.549	5	4	10	4	1729	193	6.19	20.4	4	cell organization and biogenesis;metabolic process	nucleus	protein binding;RNA binding	Pf00575	855269	YMR229C	XIII	RRP5
High	Master Protein	YNL069C	RPL16B SGDID:S000005013, Chr XIV from 494524-493956,495001-494974, Genome Release 64-2-1, reverse complement, Verified ORF, "Ribosomal 60S subunit protein L16B; N-terminally acetylated, binds 5.8 S rRNA; transcriptionally regulated by Rap1p; homologous to mammalian ribosomal protein L13A and bacterial L13; RPL16B has a paralog, RPL16A, that arose from the whole genome duplication"	0	5.516	10	2	10	1	198	22.2	10.55	4.97	2	metabolic process	ribosome	structural molecule activity	Pf00572		YNL069C	XIV
High	Master Protein	YHL015W	RPS20 SGDID:S000001007, Chr VIII from 75412-75777, Genome Release 64-2-1, Verified ORF, "Protein component of the small (40S) ribosomal subunit; overproduction suppresses mutations affecting RNA polymerase III-dependent transcription; homologous to mammalian ribosomal protein S20 and bacterial S10"	0	4.738	10	1	10	1	121	13.9	9.52	19.81	1	metabolic process	ribosome	RNA binding;structural molecule activity	Pf00338		YHL015W; WN66_02783	VIII
High	Master Protein	YDL130W	RPP1B SGDID:S000002288, Chr IV from 229906-230019,230321-230527, Genome Release 64-2-1, Verified ORF, "Ribosomal protein P1 beta; component of the ribosomal stalk, which is involved in interaction of translational elongation factors with ribosome; free (non-ribosomal) P1 stimulates the phosphorylation of the eIF2 alpha subunit (Sui2p) by Gcn2p; accumulation is regulated by phosphorylation and int…	0	4.488	15	1	10	1	106	10.7	4.01	26.98	1	metabolic process	ribosome	structural molecule activity	Pf00428		YDL130W; WN66_00912	IV
High	Master Protein	YDR385W	EFT2 SGDID:S000002793, Chr IV from 1243230-1245758, Genome Release 64-2-1, Verified ORF, "Elongation factor 2 (EF-2), also encoded by EFT1; catalyzes ribosomal translocation during protein synthesis; contains diphthamide, the unique posttranslationally modified histidine residue specifically ADP-ribosylated by diphtheria toxin; EFT2 has a paralog, EFT1, that arose from the whole genome duplicatio…	0	13.601	12	5	9	5	842	93.2	6.32	13.88	5			catalytic activity;nucleotide binding	Pf00009, Pf00679, Pf01926, Pf03144, Pf03764, Pf14492		YOR133W; YDR385W; WN66_01469	XV; IV
High	Master Protein	YGR140W	CBF2 SGDID:S000003372, Chr VII from 767429-770299, Genome Release 64-2-1, Verified ORF, "Essential kinetochore protein; component of the CBF3 multisubunit complex that binds to the CDEIII region of the centromere; Cbf2p also binds to the CDEII region possibly forming a different multimeric complex, ubiquitinated in vivo; sumoylated in an Mms21p-dependent manner; relative distribution to the spind…	0	13.107	8	4	9	4	956	111.8	6.19	20.94	4				Pf12550		YGR140W	VII
High	Master Protein	YIL142W	CCT2 SGDID:S000001404, Chr IX from 83302-84885, Genome Release 64-2-1, Verified ORF, "Subunit beta of the cytosolic chaperonin Cct ring complex; related to Tcp1p, required for the assembly of actin and tubulins in vivo"	0	10.304	13	4	9	4	527	57.2	6.11	20.95	4	metabolic process	cytoplasm;cytosol	nucleotide binding;protein binding	Pf00118	854664	YIL142W	IX	CCT2
High	Master Protein	YML124C	TUB3 SGDID:S000004593, Chr XIII from 23360-22048,23683-23659, Genome Release 64-2-1, reverse complement, Verified ORF, "Alpha-tubulin; associates with beta-tubulin (Tub2p) to form tubulin dimer, which polymerizes to form microtubules; expressed at lower level than Tub1p; TUB3 has a paralog, TUB1, that arose from the whole genome duplication"	0	9.004	11	3	9	2	445	49.7	5.16	21.16	3			catalytic activity;nucleotide binding;structural molecule activity	Pf00091, Pf03953		YML124C; WN66_04677	XIII
High	Master Protein	YBR191W	RPL21A SGDID:S000000395, Chr II from 606270-606280,606669-607140, Genome Release 64-2-1, Verified ORF, "Ribosomal 60S subunit protein L21A; homologous to mammalian ribosomal protein L21, no bacterial homolog; RPL21A has a paralog, RPL21B, that arose from the whole genome duplication"	0	7.413	18	2	9	2	160	18.2	10.39	22.37	2	metabolic process	ribosome	structural molecule activity	Pf01157		YBR191W; WN66_00461	II
High	Master Protein	YGL103W	RPL28 SGDID:S000003071, Chr VII from 310967-311015,311527-311927, Genome Release 64-2-1, Verified ORF, "Ribosomal 60S subunit protein L28; homologous to mammalian ribosomal protein L27A and bacterial L15; may have peptidyl transferase activity; can mutate to cycloheximide resistance"	0	6.739	16	2	9	2	149	16.7	10.62	15.46	2	metabolic process	ribosome	structural molecule activity	Pf00828		YGL103W; WN66_02292	VII
High	Master Protein	YLR167W	RPS31 SGDID:S000004157, Chr XII from 498947-499405, Genome Release 64-2-1, Verified ORF, "Fusion protein cleaved to yield ribosomal protein S31 and ubiquitin; ubiquitin may facilitate assembly of the ribosomal protein into ribosomes; interacts genetically with translation factor eIF2B; homologous to mammalian ribosomal protein S27A, no bacterial homolog"	0	6.431	11	1	9	1	152	17.2	9.86	30	1	metabolic process	ribosome	protein binding;structural molecule activity	Pf00240, Pf01599, Pf11976, Pf13881, Pf14560		YLR167W; WN66_04344	XII
High	Master Protein	YJL014W	CCT3 SGDID:S000003551, Chr X from 407558-409162, Genome Release 64-2-1, Verified ORF, "Subunit of the cytosolic chaperonin Cct ring complex; related to Tcp1p, required for the assembly of actin and tubulins in vivo; capable of binding Q/N rich proteins and mediating their folding"	0	6.156	11	3	9	3	534	58.8	6.11	17.97	3	metabolic process	cytoplasm;cytosol	nucleotide binding;protein binding	Pf00118	853438	YJL014W	X	CCT3
High	Master Protein	YFR046C	CNN1 SGDID:S000001942, Chr VI from 244159-243074, Genome Release 64-2-1, reverse complement, Verified ORF, "Kinetochore protein; associated with the essential kinetochore proteins Nnf1p and Spc24p; phosphorylated by Clb5-Cdk1, Mps1p, Ipl1p and to a lesser extent by Clb2-Cdk1; localizes to the lower region of the Ndc80 complex during anaphase and regulates KMN activity by inhibiting the Mtw1 and S…	0	11.807	16	3	8	3	361	41.3	4.72	20.44	3						YFR046C; BAA09285	VI
High	Master Protein	YBR169C	SSE2 SGDID:S000000373, Chr II from 575996-573915, Genome Release 64-2-1, reverse complement, Verified ORF, "Member of the heat shock protein 70 (HSP70) family; may be involved in protein folding; localized to the cytoplasm; SSE2 has a paralog, SSE1, that arose from the whole genome duplication"	0	11.038	5	2	8	1	693	77.6	5.63	29.97	2	metabolic process;regulation of biological process	cytoplasm	enzyme regulator activity;nucleotide binding;protein binding	Pf00012	852467	YBR169C	II	SSE2
High	Master Protein	YLR448W	RPL6B SGDID:S000004440, Chr XII from 1028854-1028868,1029253-1029768, Genome Release 64-2-1, Verified ORF, "Ribosomal 60S subunit protein L6B; binds 5.8S rRNA; homologous to mammalian ribosomal protein L6, no bacterial homolog; RPL6B has a paralog, RPL6A, that arose from the whole genome duplication"	0	10.631	28	4	8	2	176	20	10.08	16.81	4	cell organization and biogenesis;metabolic process	cytoplasm;ribosome	RNA binding;structural molecule activity	Pf01159	851169	YLR448W	XII	RPL6B
High	Master Protein	YBL027W	RPL19B SGDID:S000000123, Chr II from 168423-168424,168809-169376, Genome Release 64-2-1, Verified ORF, "Ribosomal 60S subunit protein L19B; rpl19a and rpl19b single null mutations result in slow growth, while the double null mutation is lethal; homologous to mammalian ribosomal protein L19, no bacterial homolog; RPL19B has a paralog, RPL19A, that arose from the whole genome duplication"	0	8.78	15	3	8	3	189	21.7	11.36	18.35	3	metabolic process	ribosome	structural molecule activity	Pf01280		YBL027W; YBR084C-A; WN66_00222; WN66_00348	II
High	Master Protein	YJL008C	CCT8 SGDID:S000003545, Chr X from 421663-419957, Genome Release 64-2-1, reverse complement, Verified ORF, "Subunit of the cytosolic chaperonin Cct ring complex; related to Tcp1p, required for the assembly of actin and tubulins in vivo"	0	8.653	10	3	8	3	568	61.6	5.72	16.26	3	metabolic process		nucleotide binding;protein binding	Pf00118, Pf02579		YJL008C; WN66_03568	X
High	Master Protein	YBR127C	VMA2 SGDID:S000000331, Chr II from 492822-491269, Genome Release 64-2-1, reverse complement, Verified ORF, "Subunit B of V1 peripheral membrane domain of vacuolar H+-ATPase; an electrogenic proton pump found throughout the endomembrane system; contains nucleotide binding sites; also detected in the cytoplasm; protein abundance increases in response to DNA replication stress"	0	7.65	9	3	8	3	517	57.7	5.07	18.16	3	metabolic process;transport		catalytic activity;nucleotide binding;transporter activity	Pf00006, Pf00306, Pf02874		YBR127C; WN66_00395	II
High	Master Protein	YML085C	TUB1 SGDID:S000004550, Chr XIII from 99259-97941,99400-99376, Genome Release 64-2-1, reverse complement, Verified ORF, "Alpha-tubulin; associates with beta-tubulin (Tub2p) to form tubulin dimer, which polymerizes to form microtubules; relative distribution to nuclear foci increases upon DNA replication stress; TUB1 has a paralog, TUB3, that arose from the whole genome duplication"	0	7.055	6	2	8	1	447	49.8	5.07	18.96	2	cell organization and biogenesis;cellular component movement;transport	cytoplasm;cytoskeleton;nucleus	catalytic activity;nucleotide binding;structural molecule activity	Pf00091, Pf03953	854889	YML085C	XIII	TUB1
High	Master Protein	YOL039W	RPP2A SGDID:S000005399, Chr XV from 254297-254617, Genome Release 64-2-1, Verified ORF, "Ribosomal protein P2 alpha; a component of the ribosomal stalk, which is involved in the interaction between translational elongation factors and the ribosome; free (non-ribosomal) P2 stimulates the phosphorylation of the eIF2 alpha subunit (Sui2p) by Gcn2p; regulates the accumulation of P1 (Rpp1Ap and Rpp1Bp…	0	7.045	31	2	8	2	106	10.7	4.04	19.77	2	metabolic process	ribosome	structural molecule activity	Pf00428		YOL039W; WN66_05773	XV
High	Master Protein	YOR310C	NOP58 SGDID:S000005837, Chr XV from 898360-896825, Genome Release 64-2-1, reverse complement, Verified ORF, "Protein involved in producing mature rRNAs and snoRNAs; involved in pre-rRNA processing, 18S rRNA synthesis, and snoRNA synthesis; component of the small subunit processome complex, which is required for processing of pre-18S rRNA"	0	5.793	6	2	8	2	511	56.9	8.94	21.24	2	metabolic process;transport	nucleus	protein binding;RNA binding	Pf01798, Pf08060, Pf08156	854487	YOR310C	XV	NOP58
High	Master Protein	YML010W	SPT5 SGDID:S000004470, Chr XIII from 247677-250868, Genome Release 64-2-1, Verified ORF, "Component of the universally conserved Spt4/5 complex (DSIF complex); the complex has multiple roles in concert with RNA polymerases I and II, including regulation of transcription elongation, RNA processing, quality control, and transcription-coupled DNA repair"	0	5.417	7	3	8	3	1063	115.6	5.25	14.63	3	regulation of biological process		protein binding	Pf00467, Pf03439, Pf11942		YML010W	XIII
High	Master Protein	YOR322C	LDB19 SGDID:S000005849, Chr XV from 921062-918606, Genome Release 64-2-1, reverse complement, Verified ORF, "Alpha-arrestin involved in ubiquitin-dependent endocytosis; regulates endocytosis of plasma membrane proteins by recruiting the ubiquitin ligase Rsp5p to its targets; involved in the basal internalization and turnover of alpha-factor receptor Ste2p; recruits ubiquitin ligase Rsp5p to Ste2p…	0	4.694	5	2	8	2	818	89.8	8.54	9.58	2				Pf13002		YOR322C; WN66_06169	XV
High	Master Protein	YDR450W	RPS18A SGDID:S000002858, Chr IV from 1359923-1359969,1360405-1360798, Genome Release 64-2-1, Verified ORF, "Protein component of the small (40S) ribosomal subunit; homologous to mammalian ribosomal protein S18 and bacterial S13; RPS18A has a paralog, RPS18B, that arose from the whole genome duplication; protein increases in abundance and relocalizes from cytoplasm to nuclear foci upon DNA replica…	0	4.42	11	1	8	1	146	17	10.27	19.92	1	metabolic process;transport	cytoplasm;cytosol;mitochondrion;ribosome	catalytic activity;nucleotide binding;RNA binding;structural molecule activity	Pf00416	854982; 852061	YML026C; YDR450W	XIII; IV	RPS18B; RPS18A
High	Master Protein	YIL133C	RPL16A SGDID:S000001395, Chr IX from 99095-98527,99416-99386, Genome Release 64-2-1, reverse complement, Verified ORF, "Ribosomal 60S subunit protein L16A; N-terminally acetylated, binds 5.8 S rRNA; transcriptionally regulated by Rap1p; homologous to mammalian ribosomal protein L13A and bacterial L13; RPL16A has a paralog, RPL16B, that arose from the whole genome duplication; protein abundance in…	0.004	4.254	10	2	8	1	199	22.2	10.48	1.76	2	metabolic process	ribosome	structural molecule activity	Pf00572		YIL133C; WN66_03121	IX
High	Master Protein	YDR374W-A	WIP1 SGDID:S000113553, Chr IV from 1224757-1225026, Genome Release 64-2-1, Verified ORF, "Kinetochore localized protein of unknown function; interacts with Cnn1p (CENP-T); orthologous to human centromere constitutive-associated network (CCAN) subunit CENP-W and fission yeast new1"	0.003	2.61	20	1	8	1	89	10.2	4.75	22.82	1						YDR374W-A; WN66_01456	IV
High	Master Protein	YPL235W	RVB2 SGDID:S000006156, Chr XVI from 103232-104647, Genome Release 64-2-1, Verified ORF, "ATP-dependent DNA helicase, also known as reptin; member of the AAA+ and RuvB protein families, similar to Rvb1p; conserved component of multiple complexes including the INO80 complex, the Swr1 complex, and the R2TP complex (Rvb1-Rvb2-Tah1-Pih1); involved in multiple processes such as chromatin remodeling, bo…	0	12.911	7	2	7	2	471	51.6	5.31	18.34	2	metabolic process		catalytic activity;nucleotide binding	Pf00004, Pf01078, Pf03796, Pf06068		YPL235W; WN66_06297	XVI
High	Master Protein	YML073C	RPL6A SGDID:S000004538, Chr XIII from 123742-123227,124172-124158, Genome Release 64-2-1, reverse complement, Verified ORF, "Ribosomal 60S subunit protein L6A; N-terminally acetylated; binds 5.8S rRNA; homologous to mammalian ribosomal protein L6, no bacterial homolog; RPL6A has a paralog, RPL6B, that arose from the whole genome duplication"	0	11.002	22	3	7	1	176	19.9	10.1	15.46	3	metabolic process	ribosome	structural molecule activity	Pf01159		YML073C; WN66_04734	XIII
High	Master Protein	YDL075W	RPL31A SGDID:S000002233, Chr IV from 322226-322282,322704-322988, Genome Release 64-2-1, Verified ORF, "Ribosomal 60S subunit protein L31A; associates with karyopherin Sxm1p; loss of both Rpl31p and Rpl39p confers lethality; homologous to mammalian ribosomal protein L31, no bacterial homolog; RPL31A has a paralog, RPL31B, that arose from the whole genome duplication"	0	10.708	40	3	7	3	113	12.9	9.99	12.07	3	metabolic process	ribosome	structural molecule activity	Pf01198		YDL075W; WN66_00970	IV
High	Master Protein	YLR029C	RPL15A SGDID:S000004019, Chr XII from 202590-201976, Genome Release 64-2-1, reverse complement, Verified ORF, "Ribosomal 60S subunit protein L15A; binds to 5.8 S rRNA; homologous to mammalian ribosomal protein L15, no bacterial homolog; RPL15A has a paralog, RPL15B, that arose from the whole genome duplication"	0	8.177	6	1	7	1	204	24.4	11.39	16.43	1	metabolic process	ribosome	structural molecule activity	Pf00827		YLR029C; WN66_04204	XII
High	Master Protein	YHR214C-B	YHR214C-B SGDID:S000003534, Chr VIII from 547929-543964,549346-547931, Genome Release 64-2-1, reverse complement, transposable_element_gene, "Retrotransposon TYA Gag and TYB Pol genes; transcribed/translated as one unit; polyprotein is processed to make a nucleocapsid-like protein (Gag), reverse transcriptase (RT), protease (PR), and integrase (IN); similar to retroviral genes; YHR214C-B has a pa…	0	7.022	3	3	7	3	1793	202.7	8.32	11.61	3	metabolic process;regulation of biological process;response to stimulus	cytoplasm;nucleus	catalytic activity;DNA binding;metal ion binding;nucleotide binding;receptor activity;RNA binding;signal transducer activity	Pf00665, Pf01021, Pf07475, Pf07727	856623	YHR214C-B	VIII	YHR214C-B
High	Master Protein	YMR319C	FET4 SGDID:S000004938, Chr XIII from 914538-912880, Genome Release 64-2-1, reverse complement, Verified ORF, "Low-affinity Fe(II) transporter of the plasma membrane"	0	6.373	5	2	7	2	552	62.8	5.5	13.29	2	transport			Pf04120		YMR319C; WN66_05186	XIII
High	Master Protein	YOR341W	RPA190 SGDID:S000005868, Chr XV from 960987-965981, Genome Release 64-2-1, Verified ORF, "RNA polymerase I largest subunit A190"	0	5.869	5	4	7	4	1664	186.3	7.08	3.74	4	metabolic process	nucleus	catalytic activity;DNA binding;metal ion binding	Pf00623, Pf04983, Pf04997, Pf04998, Pf05000		YOR341W	XV
High	Master Protein	YJR060W	CBF1 SGDID:S000003821, Chr X from 548759-549814, Genome Release 64-2-1, Verified ORF, "Basic helix-loop-helix (bHLH) protein; forms homodimer to bind E-box consensus sequence CACGTG present at MET gene promoters and centromere DNA element I (CDEI); affects nucleosome positioning at this motif; associates with other transcription factors such as Met4p and Isw1p to mediate transcriptional activatio…	0	4.543	12	2	7	2	351	39.4	5.03	10.49	2			protein binding	Pf00010		YJR060W	X
High	Master Protein	YPR046W	MCM16 SGDID:S000006250, Chr XVI from 656799-657344, Genome Release 64-2-1, Verified ORF, "Component of the Ctf19 complex and the COMA subcomplex; involved in kinetochore-microtubule mediated chromosome segregation; binds to centromere DNA; orthologous to human centromere constitutive-associated network (CCAN) subunit CENP-H and fission yeast fta3"	0	4.523	13	2	7	2	181	21.1	5.78	10.95	2						YPR046W	XVI
High	Master Protein	YOL040C	RPS15 SGDID:S000005400, Chr XV from 253577-253149, Genome Release 64-2-1, reverse complement, Verified ORF, "Protein component of the small (40S) ribosomal subunit; homologous to mammalian ribosomal protein S15 and bacterial S19"	0	4.463	8	1	7	1	142	16	10.7	15.49	1	metabolic process	ribosome	RNA binding;structural molecule activity	Pf00203		YOL040C; WN66_05772	XV
High	Master Protein	YHR021C	RPS27B SGDID:S000001063, Chr VIII from 148116-147871,148669-148667, Genome Release 64-2-1, reverse complement, Verified ORF, "Protein component of the small (40S) ribosomal subunit; homologous to mammalian ribosomal protein S27, no bacterial homolog; RPS27B has a paralog, RPS27A, that arose from the whole genome duplication"	0	4.409	21	1	7	1	82	8.9	9.14	15.56	1	metabolic process	ribosome	structural molecule activity	Pf01667		YHR021C; WN66_02828	VIII
High	Master Protein	YER102W	RPS8B SGDID:S000000904, Chr V from 363100-363702, Genome Release 64-2-1, Verified ORF, "Protein component of the small (40S) ribosomal subunit; homologous to mammalian ribosomal protein S8, no bacterial homolog; RPS8B has a paralog, RPS8A, that arose from the whole genome duplication"	0.004	3.814	8	1	7	1	200	22.5	10.67	17.62	1	metabolic process	ribosome	structural molecule activity	Pf01201		YBL072C; YER102W; WN66_00172; WN66_01869	II; V
High	Master Protein	YHL034C	SBP1 SGDID:S000001026, Chr VIII from 34077-33193, Genome Release 64-2-1, reverse complement, Verified ORF, "Protein that binds eIF4G and has a role in repression of translation; has an RGG motif; found in cytoplasmic P bodies; binds to mRNAs under glucose starvation stress, most often in the 5' UTR; found associated with small nucleolar RNAs snR10 and snR11; SBP1 has a paralog, RNP1, that arose f…	0.004	3.549	6	1	7	1	294	33	5.66	17.55	1				Pf00076, Pf14259		YHL034C	VIII
High	Master Protein	YPL081W	RPS9A SGDID:S000006002, Chr XVI from 404950-404956,405458-406044, Genome Release 64-2-1, Verified ORF, "Protein component of the small (40S) ribosomal subunit; homologous to mammalian ribosomal protein S9 and bacterial S4; RPS9A has a paralog, RPS9B, that arose from the whole genome duplication"	0.004	2.944	6	1	7	1	197	22.4	9.98	13.39	1	metabolic process		RNA binding;structural molecule activity	Pf00163, Pf01479		YPL081W; WN66_06462	XVI
High	Master Protein	sp	CASB_BOVIN	0	11.632	8	1	6	1	224	25.1	5.35	19.63	1
High	Master Protein	YDL143W	CCT4 SGDID:S000002302, Chr IV from 199996-201582, Genome Release 64-2-1, Verified ORF, "Subunit of the cytosolic chaperonin Cct ring complex; related to Tcp1p, required for the assembly of actin and tubulins in vivo"	0	10.538	11	3	6	3	528	57.6	7.93	16.46	3	metabolic process		nucleotide binding;protein binding	Pf00118		YDL143W; WN66_00897	IV
High	Master Protein	YFL039C	ACT1 SGDID:S000001855, Chr VI from 54377-53260,54696-54687, Genome Release 64-2-1, reverse complement, Verified ORF, "Actin; structural protein involved in cell polarization, endocytosis, and other cytoskeletal functions"	0	10.018	16	4	6	4	375	41.7	5.68	13.6	4	cell organization and biogenesis;cellular component movement;metabolic process;response to stimulus;transport	cytoplasm;cytoskeleton	catalytic activity;nucleotide binding;protein binding;structural molecule activity	Pf00022	850504	YFL039C	VI	ACT1
High	Master Protein	YOL054W	PSH1 SGDID:S000005415, Chr XV from 228614-229834, Genome Release 64-2-1, Verified ORF, "E3 ubiquitin ligase targeting centromere-binding protein Cse4p; mediates poyubiquitination and degradation of Cse4p; prevents Cse4p from mislocalizing to euchromatin; ubiquitylation of Cse4p may be antagonized by Scm3p"	0	6.932	6	2	6	2	406	47	4.42	12.8	2			metal ion binding;protein binding	Pf00097, Pf13445, Pf13639, Pf13920, Pf13923, Pf14634, Pf15227		YOL054W; WN66_05756	XV
High	Master Protein	YDL083C	RPS16B SGDID:S000002241, Chr IV from 307333-306926,307789-307766, Genome Release 64-2-1, reverse complement, Verified ORF, "Protein component of the small (40S) ribosomal subunit; homologous to mammalian ribosomal protein S16 and bacterial S9; RPS16B has a paralog, RPS16A, that arose from the whole genome duplication"	0	6.45	17	2	6	2	143	15.8	10.26	3.89	2	metabolic process	cytoplasm;ribosome	RNA binding;structural molecule activity	Pf00380	851476; 855174	YDL083C; YMR143W	IV; XIII	RPS16B; RPS16A
High	Master Protein	YDR502C	SAM2 SGDID:S000002910, Chr IV from 1454464-1453310, Genome Release 64-2-1, reverse complement, Verified ORF, "S-adenosylmethionine synthetase; catalyzes transfer of the adenosyl group of ATP to the sulfur atom of methionine; comparative analysis suggests that a mitochondrially targeted form may result from translation starting at a non-canonical codon upstream of the annotated start codon"	0.004	3.912	4	1	6	1	384	42.2	5.38	9.53	1	metabolic process		catalytic activity;metal ion binding;nucleotide binding	Pf00438, Pf02772, Pf02773		YDR502C; WN66_01590	IV
High	Master Protein	YHR143W-A	RPC10 SGDID:S000001185, Chr VIII from 387233-387445, Genome Release 64-2-1, Verified ORF, "RNA polymerase subunit ABC10-alpha, found in RNA pol I, II, and III; relocalizes from nucleolus to cytoplasm upon DNA replication stress"	0.004	3.901	29	1	6	1	70	7.7	9.76	15.08	1	metabolic process		catalytic activity;DNA binding	Pf03604		YHR143W-A; WN66_02978	VIII
High	Master Protein	YMR194W	RPL36A SGDID:S000004807, Chr XIII from 651145-651160,651624-651910, Genome Release 64-2-1, Verified ORF, "Ribosomal 60S subunit protein L36A; N-terminally acetylated; binds to 5.8 S rRNA; homologous to mammalian ribosomal protein L36, no bacterial homolog; RPL36A has a paralog, RPL36B, that arose from the whole genome duplication"	0.004	3.792	14	1	6	1	100	11.1	11.59	13.04	1	metabolic process	cytoplasm;ribosome	RNA binding;structural molecule activity	Pf01158	855232	YMR194W	XIII	RPL36A
High	Master Protein	YCR012W	PGK1 SGDID:S000000605, Chr III from 137746-138996, Genome Release 64-2-1, Verified ORF, "3-phosphoglycerate kinase; catalyzes transfer of high-energy phosphoryl groups from the acyl phosphate of 1,3-bisphosphoglycerate to ADP to produce ATP; key enzyme in glycolysis and gluconeogenesis"	0.004	3.756	3	1	6	1	416	44.7	7.61	14.86	1	metabolic process		catalytic activity	Pf00162		YCR012W; CAA42329; WN66_00671	III
High	Master Protein	YDL055C	PSA1 SGDID:S000002213, Chr IV from 356759-355674, Genome Release 64-2-1, reverse complement, Verified ORF, "GDP-mannose pyrophosphorylase (mannose-1-phosphate guanyltransferase); synthesizes GDP-mannose from GTP and mannose-1-phosphate in cell wall biosynthesis; required for normal cell wall structure"	0.004	3.594	5	1	6	1	361	39.5	6.34	13.73	1	metabolic process	cytoplasm	catalytic activity;nucleotide binding	Pf00132, Pf00483, Pf12804	851504	YDL055C	IV	PSA1
High	Master Protein	YML123C	PHO84 SGDID:S000004592, Chr XIII from 25800-24037, Genome Release 64-2-1, reverse complement, Verified ORF, "High-affinity inorganic phosphate (Pi) transporter; also low-affinity manganese transporter; regulated by Pho4p and Spt7p; mutation confers resistance to arsenate; exit from the ER during maturation requires Pho86p; cells overexpressing Pho84p accumulate heavy metals but do not develop sym…	0	8.454	10	3	5	3	587	64.3	6.44	7.75	3	metabolic process;transport	endoplasmic reticulum;membrane;vacuole	transporter activity	Pf00083, Pf07690, Pf13347	854916	YML123C	XIII	PHO84
High	Master Protein	sp	CAS1_BOVIN	0	7.45	10	2	5	2	214	24.5	5.02	8.76	2
High	Master Protein	YKL022C	CDC16 SGDID:S000001505, Chr XI from 397248-394726, Genome Release 64-2-1, reverse complement, Verified ORF, "Subunit of the anaphase-promoting complex/cyclosome (APC/C); which is a ubiquitin-protein ligase required for degradation of anaphase inhibitors, including mitotic cyclins, during the metaphase/anaphase transition; required for sporulation; relocalizes to the cytosol in response to hypoxia"	0	6.641	3	2	5	2	840	94.9	6.77	8.58	2			protein binding	Pf00515, Pf07719, Pf12895, Pf13414, Pf13424, Pf13432		YKL022C	XI
High	Master Protein	YLR075W	RPL10 SGDID:S000004065, Chr XII from 282927-283592, Genome Release 64-2-1, Verified ORF, "Ribosomal 60S subunit protein L10; responsible for joining the 40S and 60S subunits; regulates translation initiation; similar to members of the QM gene family; homologous to mammalian ribosomal protein L10 and bacterial L16; protein abundance increases in response to DNA replication stress; mutations in the…	0	5.612	11	2	5	2	221	25.3	10.02	11.76	2	cell organization and biogenesis;metabolic process	cytoplasm;ribosome	RNA binding;structural molecule activity	Pf00252	850764	YLR075W	XII	RPL10
High	Master Protein	YLR441C	RPS1A SGDID:S000004433, Chr XII from 1018908-1018141, Genome Release 64-2-1, reverse complement, Verified ORF, "Ribosomal protein 10 (rp10) of the small (40S) subunit; homologous to mammalian ribosomal protein S3A, no bacterial homolog; RPS1A has a paralog, RPS1B, that arose from the whole genome duplication"	0	4.706	7	1	5	1	255	28.7	9.99	13.76	1	metabolic process	cytoplasm;cytosol;ribosome	structural molecule activity	Pf01015	851162	YLR441C	XII	RPS1A
High	Master Protein	YOR198C	BFR1 SGDID:S000005724, Chr XV from 720065-718653, Genome Release 64-2-1, reverse complement, Verified ORF, "Component of mRNP complexes associated with polyribosomes; involved in localization of mRNAs to P bodies; implicated in secretion and nuclear segregation; multicopy suppressor of BFA (Brefeldin A) sensitivity"	0.004	2.798	4	1	5	1	470	54.6	9.19	10.41	1	regulation of biological process			Pf10186		YOR198C; WN66_06038	XV
High	Master Protein	YGR240C	PFK1 SGDID:S000003472, Chr VII from 973734-970771, Genome Release 64-2-1, reverse complement, Verified ORF, "Alpha subunit of heterooctameric phosphofructokinase; involved in glycolysis, indispensable for anaerobic growth, activated by fructose-2,6-bisphosphate and AMP, mutation inhibits glucose induction of cell cycle-related genes"	0	12.899	6	3	4	3	987	107.9	6.39	11.24	3	metabolic process	cytoplasm	catalytic activity;nucleotide binding	Pf00365		YGR240C	VII
High	Master Protein	YDL126C	CDC48 SGDID:S000002284, Chr IV from 238664-236157, Genome Release 64-2-1, reverse complement, Verified ORF, "AAA ATPase; subunit of polyubiquitin-selective segregase complex involved in ERAD, cell wall integrity during heat stress, mitotic spindle disassembly; subunit of complex involved in mitochondria-associated degradation; role in mobilizing membrane bound transcription factors by regulated u…	0	10.895	8	4	4	4	835	91.9	4.94	9.01	4	cell communication;cell organization and biogenesis;metabolic process;regulation of biological process;response to stimulus;transport	cytoplasm;cytosol;endoplasmic reticulum;membrane;mitochondrion;nucleus	catalytic activity;enzyme regulator activity;nucleotide binding;protein binding;RNA binding	Pf00004, Pf00910, Pf01057, Pf01078, Pf02359, Pf02933, Pf05496, Pf06068, Pf07726, Pf07728, Pf13191, Pf13401	851431	YDL126C	IV	CDC48
High	Master Protein	YCL037C	SRO9 SGDID:S000000542, Chr III from 58678-57374, Genome Release 64-2-1, reverse complement, Verified ORF, "Cytoplasmic RNA-binding protein; shuttles between nucleus and cytoplasm and is exported from the nucleus in an mRNA export-dependent manner; associates with translating ribosomes; involved in heme regulation of Hap1p as a component of the HMC complex, also involved in the organization of act…	0	9.543	15	3	4	3	434	48	8.9	9.7	3				Pf05383		YCL037C; WN66_00621	III
High	Master Protein	YJL190C	RPS22A SGDID:S000003726, Chr X from 75302-74910, Genome Release 64-2-1, reverse complement, Verified ORF, "Protein component of the small (40S) ribosomal subunit; homologous to mammalian ribosomal protein S15A and bacterial S8; RPS22A has a paralog, RPS22B, that arose from the whole genome duplication"	0	7.919	12	1	4	1	130	14.6	9.94	14.04	1	metabolic process	ribosome	structural molecule activity	Pf00410		YJL190C; WN66_03368	X
High	Master Protein	YJL177W	RPL17B SGDID:S000003713, Chr X from 90786-91094,91412-91657, Genome Release 64-2-1, Verified ORF, "Ribosomal 60S subunit protein L17B; homologous to mammalian ribosomal protein L17 and bacterial L22; RPL17B has a paralog, RPL17A, that arose from the whole genome duplication"	0	7.179	22	2	4	2	184	20.5	10.92	10.08	2	metabolic process	ribosome	structural molecule activity	Pf00237		YJL177W; WN66_03381	X
High	Master Protein	YDR212W	TCP1 SGDID:S000002620, Chr IV from 887232-888911, Genome Release 64-2-1, Verified ORF, "Alpha subunit of chaperonin-containing T-complex; complex mediates protein folding in the cytosol; involved in actin cytoskeleton maintenance; overexpression in neurons suppresses formation of pathogenic conformations of huntingtin protein"	0	5.691	6	2	4	2	559	60.4	6.49	10.72	2	metabolic process	cytoplasm;cytosol;membrane	nucleotide binding;protein binding	Pf00118	851798	YDR212W	IV	TCP1
High	Master Protein	YGL076C	RPL7A SGDID:S000003044, Chr VII from 364964-364335,365526-365433,365996-365986, Genome Release 64-2-1, reverse complement, Verified ORF, "Ribosomal 60S subunit protein L7A; required for processing of 27SA3 pre-rRNA to 27SB pre-rRNA during assembly of large ribosomal subunit; depletion leads to a turnover of pre-rRNA; contains a conserved C-terminal Nucleic acid Binding Domain (NDB2); binds to Dom…	0	4.621	6	1	4	1	244	27.6	10.15	8.53	1	metabolic process	cytoplasm;ribosome	RNA binding;structural molecule activity	Pf00327, Pf08079	852804	YGL076C	VII	RPL7A
High	Master Protein	YMR230W	RPS10B SGDID:S000004843, Chr XIII from 732414-732465,732876-733141, Genome Release 64-2-1, Verified ORF, "Protein component of the small (40S) ribosomal subunit; homologous to mammalian ribosomal protein S10, no bacterial homolog; RPS10B has a paralog, RPS10A, that arose from the whole genome duplication"	0.004	3.422	17	1	4	1	105	12.7	9.07	9.65	1				Pf03501		YMR230W; WN66_05081	XIII
High	Master Protein	YBR072W	HSP26 SGDID:S000000276, Chr II from 382030-382674, Genome Release 64-2-1, Verified ORF, "Small heat shock protein (sHSP) with chaperone activity; forms hollow, sphere-shaped oligomers that suppress unfolded proteins aggregation; long-lived protein that is preferentially retained in mother cells and forms cytoplasmic foci; oligomer activation requires heat-induced conformational change; also has m…	0.007	2.413	7	1	4	1	214	23.9	5.53	6.09	1				Pf00011		YBR072W; WN66_00332	II
High	Master Protein	YDL081C	RPP1A SGDID:S000002239, Chr IV from 310122-309802, Genome Release 64-2-1, reverse complement, Verified ORF, "Ribosomal stalk protein P1 alpha; involved in the interaction between translational elongation factors and the ribosome; free (non-ribosomal) P1 stimulates the phosphorylation of the eIF2 alpha subunit (Sui2p) by Gcn2p; accumulation of P1 in the cytoplasm is regulated by phosphorylation an…	0	11.734	44	2	3	2	106	10.9	3.88	9.02	2	metabolic process	ribosome	structural molecule activity	Pf00428		YDL081C; WN66_00964	IV
High	Master Protein	YGR214W	RPS0A SGDID:S000003446, Chr VII from 920575-920664,921120-921788, Genome Release 64-2-1, Verified ORF, "Ribosomal 40S subunit protein S0A; required for maturation of 18S rRNA along with Rps0Bp; deletion of either RPS0 gene reduces growth rate, deletion of both genes is lethal; homologous to human ribosomal protein SA and bacterial S2; RPS0A has a paralog, RPS0B, that arose from the whole genome d…	0	8.969	17	2	3	2	252	28	4.72	4.27	2	metabolic process	ribosome	structural molecule activity	Pf00318		YGR214W	VII
High	Master Protein	YLR175W	CBF5 SGDID:S000004165, Chr XII from 506134-507585, Genome Release 64-2-1, Verified ORF, "Pseudouridine synthase catalytic subunit of box H/ACA snoRNPs; acts on large and small rRNAs, on snRNA U2, and on some mRNAs; mutations in human ortholog dyskerin cause the disorder dyskeratosis congenita; small nucleolar ribonucleoprotein particles are also known as snoRNPs"	0	7.428	10	2	3	2	483	54.7	8.9	7.16	2	metabolic process		catalytic activity;RNA binding	Pf01472, Pf01509, Pf08068		YLR175W	XII
High	Master Protein	YNL302C	RPS19B SGDID:S000005246, Chr XIV from 62372-61958,62943-62924, Genome Release 64-2-1, reverse complement, Verified ORF, "Protein component of the small (40S) ribosomal subunit; required for assembly and maturation of pre-40 S particles; homologous to mammalian ribosomal protein S19, no bacterial homolog; mutations in human RPS19 are associated with Diamond Blackfan anemia; RPS19B has a paralog, R…	0	6.404	12	1	3	1	144	15.9	9.61	9.66	1	cell organization and biogenesis;metabolic process;transport	cytoplasm;ribosome	structural molecule activity	Pf01090	855414	YNL302C	XIV	RPS19B
High	Master Protein	YDL140C	RPO21 SGDID:S000002299, Chr IV from 210561-205360, Genome Release 64-2-1, reverse complement, Verified ORF, "RNA polymerase II largest subunit B220; part of central core; phosphorylation of C-terminal heptapeptide repeat domain regulates association with transcription and splicing factors; similar to bacterial beta-prime"	0	6.303	2	2	3	2	1733	191.5	5.63	8.29	2	metabolic process		catalytic activity;DNA binding	Pf00623, Pf04983, Pf04990, Pf04992, Pf04997, Pf04998, Pf05000		YDL140C; WN66_00900	IV
High	Master Protein	YLR154C	RNH203 SGDID:S000004144, Chr XII from 448314-447982, Genome Release 64-2-1, reverse complement, Verified ORF, "Ribonuclease H2 subunit; required for RNase H2 activity; role in ribonucleotide excision repair; related to human AGS3 that causes Aicardi-Goutieres syndrome"	0	5.774	12	1	3	1	110	12.5	4.79	7.76	1	metabolic process	cytoplasm;nucleus	catalytic activity;protein binding	Pf08615	850847	YLR154C	XII	RNH203
High	Master Protein	YER074W	RPS24A SGDID:S000000876, Chr V from 306323-306325,306792-307196, Genome Release 64-2-1, Verified ORF, "Protein component of the small (40S) ribosomal subunit; homologous to mammalian ribosomal protein S24, no bacterial homolog; RPS24A has a paralog, RPS24B, that arose from the whole genome duplication"	0	5.272	11	1	3	1	135	15.3	10.51	8.63	1	metabolic process	ribosome	structural molecule activity	Pf01282		YIL069C; YER074W; WN66_03191; WN66_01828	IX; V
High	Master Protein	YJR063W	RPA12 SGDID:S000003824, Chr X from 555195-555572, Genome Release 64-2-1, Verified ORF, "RNA polymerase I subunit A12.2; contains two zinc binding domains, and the N terminal domain is responsible for anchoring to the RNA pol I complex"	0.004	3.792	12	1	3	1	125	13.7	7.87	6.19	1	metabolic process		metal ion binding	Pf01096, Pf02150		YJR063W; WN66_03643	X
High	Master Protein	YHR089C	GAR1 SGDID:S000001131, Chr VIII from 283298-282681, Genome Release 64-2-1, reverse complement, Verified ORF, "Protein component of the H/ACA snoRNP pseudouridylase complex; involved in the modification and cleavage of the 18S pre-rRNA"	0.004	3.471	14	2	3	2	205	21.5	11.46	6.11	2	metabolic process	nucleus	protein binding;RNA binding	Pf04410	856489	YHR089C	VIII	GAR1
High	Master Protein	YGL173C	XRN1 SGDID:S000003141, Chr VII from 180113-175527, Genome Release 64-2-1, reverse complement, Verified ORF, "Evolutionarily-conserved 5'-3' exonuclease; component of cytoplasmic processing (P) bodies involved in mRNA decay; also enters the nucleus and positively regulates transcription initiation and elongation; plays a role in microtubule-mediated processes, filamentous growth, ribosomal RNA mat…	0.004	3.409	1	1	3	1	1528	175.4	7.47	7.74	1	metabolic process		catalytic activity	Pf03159		YGL173C	VII
High	Master Protein	YDR394W	RPT3 SGDID:S000002802, Chr IV from 1261681-1262967, Genome Release 64-2-1, Verified ORF, "ATPase of the 19S regulatory particle of the 26S proteasome; one of ATPases of the regulatory particle; involved in the degradation of ubiquitinated substrates; substrate of N-acetyltransferase B"	0.004	3.253	8	2	3	2	428	47.9	5.53	5.89	2	cell organization and biogenesis;metabolic process;regulation of biological process	cytoplasm;nucleus;proteasome	catalytic activity;nucleotide binding;protein binding;RNA binding	Pf00004, Pf00910, Pf01078, Pf03266, Pf05673, Pf06068, Pf07724, Pf07726, Pf07728, Pf13191, Pf13401, Pf13604	852003	YDR394W	IV	RPT3
High	Master Protein	YGR085C	RPL11B SGDID:S000003317, Chr VII from 648907-648383, Genome Release 64-2-1, reverse complement, Verified ORF, "Ribosomal 60S subunit protein L11B; expressed at half the level of Rpl11Ap; involved in ribosomal assembly; depletion causes degradation of 60S proteins and RNA; homologous to mammalian ribosomal protein L11 and bacterial L5; RPL11B has a paralog, RPL11A, that arose from the whole genome…	0.004	3.219	8	1	3	1	174	19.7	9.92	6.25	1	metabolic process	ribosome	structural molecule activity	Pf00281, Pf00673		YGR085C; WN66_02499	VII
High	Master Protein	YHR186C	KOG1 SGDID:S000001229, Chr VIII from 480672-475999, Genome Release 64-2-1, reverse complement, Verified ORF, "Subunit of TORC1; TORC1 is a rapamycin-sensitive complex involved in growth control that contains Tor1p or Tor2p, Lst8p and Tco89p; contains four HEAT repeats and seven WD-40 repeats; may act as a scaffold protein to couple TOR and its effectors"	0.004	2.887	1	1	3	1	1557	177.5	7.83	7.03	1	cell communication;cell organization and biogenesis;regulation of biological process;response to stimulus	membrane;mitochondrion;vacuole	protein binding	Pf02985, Pf14538, Pf14783	856593	YHR186C	VIII	KOG1
High	Master Protein	YJL053W	PEP8 SGDID:S000003589, Chr X from 335898-337037, Genome Release 64-2-1, Verified ORF, "Vacuolar protein component of the retromer; forms part of the multimeric membrane-associated retromer complex involved in vacuolar protein sorting along with Vps35p, Vps29p, Vps17p, and Vps5p; essential for endosome-to-Golgi retrograde protein transport; interacts with Ypt7p; protein abundance increases in resp…	0.007	2.49	5	1	3	1	379	42.5	8.29	5.79	1				Pf03643		YJL053W; WN66_03513	X
Medium	Master Protein	YML074C	FPR3 SGDID:S000004539, Chr XIII from 121324-120089, Genome Release 64-2-1, reverse complement, Verified ORF, "Nucleolar peptidyl-prolyl cis-trans isomerase (PPIase); FK506 binding protein; affects expression of multiple genes via its role in nucleosome assembly; phosphorylated by casein kinase II (Cka1p-Cka2p-Ckb1p-Ckb2p) and dephosphorylated by Ptp1p; PPIase domain acts as a transcriptional repr…	0.015	1.703	4	1	3	1	411	46.5	4.46	6.97	1	cell organization and biogenesis;metabolic process		catalytic activity	Pf00254		YML074C	XIII
High	Master Protein	YJL111W	CCT7 SGDID:S000003647, Chr X from 207877-209529, Genome Release 64-2-1, Verified ORF, "Subunit of the cytosolic chaperonin Cct ring complex; related to Tcp1p, required for the assembly of actin and tubulins in vivo; mutant has increased aneuploidy tolerance"	0	6.884	4	1	2	1	550	59.7	5.55	6.55	1	metabolic process	cytoplasm	nucleotide binding;protein binding	Pf00118	853333	YJL111W	X	CCT7
High	Master Protein	YKL081W	TEF4 SGDID:S000001564, Chr XI from 282891-283095,283422-284455, Genome Release 64-2-1, Verified ORF, "Gamma subunit of translational elongation factor eEF1B; stimulates the binding of aminoacyl-tRNA (AA-tRNA) to ribosomes by releasing eEF1A (Tef1p/Tef2p) from the ribosomal complex"	0	5.949	4	1	2	1	412	46.5	7.87	6.66	1	metabolic process		protein binding;RNA binding	Pf00043, Pf00647, Pf02798, Pf13410		YKL081W	XI
High	Master Protein	YJL130C	URA2 SGDID:S000003666, Chr X from 172367-165723, Genome Release 64-2-1, reverse complement, Verified ORF, "Bifunctional carbamoylphosphate synthetase/aspartate transcarbamylase; catalyzes the first two enzymatic steps in the de novo biosynthesis of pyrimidines; both activities are subject to feedback inhibition by UTP"	0	4.946	1	1	2	1	2214	244.9	5.83	4.39	1	metabolic process		catalytic activity;metal ion binding;nucleotide binding	Pf00117, Pf00185, Pf00289, Pf00988, Pf02142, Pf02222, Pf02729, Pf02786, Pf02787, Pf07478, Pf07722, Pf08443, Pf13535, Pf15632		YJL130C	X
High	Master Protein	YBR156C	SLI15 SGDID:S000000360, Chr II from 553200-551104, Genome Release 64-2-1, reverse complement, Verified ORF, "Subunit of the conserved chromosomal passenger complex (CPC); complex regulates kinetochore-microtubule attachments, activation of the spindle tension checkpoint, and mitotic spindle disassembly; other complex members are Ipl1p, Bir1p, and Nbl1p"	0	4.393	6	2	2	2	698	79.1	9.92	4.54	2				Pf03941		YBR156C; WN66_00425	II
High	Master Protein	YER171W	RAD3 SGDID:S000000973, Chr V from 527082-529418, Genome Release 64-2-1, Verified ORF, "5' to 3' DNA helicase; involved in nucleotide excision repair and transcription; subunit of RNA polII initiation factor TFIIH and of Nucleotide Excision Repair Factor 3 (NEF3); homolog of human XPD protein; mutant has aneuploidy tolerance; protein abundance increases in response to DNA replication stress"	0.004	4.254	4	2	2	2	778	89.7	5.57	2.17	2	metabolic process;response to stimulus	nucleus	catalytic activity;DNA binding;nucleotide binding	Pf06733, Pf06777, Pf13307		YER171W; WN66_01955	V
High	Master Protein	YGL123W	RPS2 SGDID:S000003091, Chr VII from 277617-278381, Genome Release 64-2-1, Verified ORF, "Protein component of the small (40S) subunit; essential for control of translational accuracy; phosphorylation by C-terminal domain kinase I (CTDK-I) enhances translational accuracy; methylated on one or more arginine residues by Hmt1p; homologous to mammalian ribosomal protein S2 and bacterial S5"	0.004	3.971	15	2	2	2	254	27.4	10.43	4.9	2	metabolic process	ribosome	RNA binding;structural molecule activity	Pf00333, Pf03719		YGL123W; WN66_02270	VII
High	Master Protein	YGR034W	RPL26B SGDID:S000003266, Chr VII from 555812-555830,556308-556672, Genome Release 64-2-1, Verified ORF, "Ribosomal 60S subunit protein L26B; binds to 5.8S rRNA; non-essential even when paralog is also deleted; deletion has minimal affections on ribosome biosynthesis; homologous to mammalian ribosomal protein L26 and bacterial L24; RPL26B has a paralog, RPL26A, that arose from the whole genome dup…	0.004	3.737	7	1	2	1	127	14.2	10.46	0	1	metabolic process	ribosome	structural molecule activity	Pf00467		YGR034W; WN66_06883; WN66_02445; WN66_04537	VII; XII
High	Master Protein	YCL028W	RNQ1 SGDID:S000000533, Chr III from 70150-71367, Genome Release 64-2-1, Verified ORF, "[PIN(+)] prion; an infectious protein conformation that is generally an ordered protein aggregate"	0.004	3.266	13	2	2	2	405	42.6	6.64	5.5	2			protein binding			YCL028W; CAC42958	III
High	Master Protein	YER131W	RPS26B SGDID:S000000933, Chr V from 423952-424311, Genome Release 64-2-1, Verified ORF, "Protein component of the small (40S) ribosomal subunit; homologous to mammalian ribosomal protein S26, no bacterial homolog; RPS26B has a paralog, RPS26A, that arose from the whole genome duplication"	0.003	2.592	13	1	2	1	119	13.4	10.9	6.04	1	cell organization and biogenesis;metabolic process;transport	cytoplasm;ribosome	RNA binding;structural molecule activity	Pf01283	856868	YER131W	V	RPS26B
High	Master Protein	YGR155W	CYS4 SGDID:S000003387, Chr VII from 798543-800066, Genome Release 64-2-1, Verified ORF, "Cystathionine beta-synthase; catalyzes synthesis of cystathionine from serine and homocysteine, the first committed step in cysteine biosynthesis; responsible for hydrogen sulfide generation; advances passage through START by promoting cell growth which requires catalytic activity, and reducing critical cell …	0.003	2.581	4	1	2	1	507	56	6.7	3.66	1	metabolic process	cytoplasm	catalytic activity	Pf00291, Pf00478, Pf00571		YGR155W; WN66_02582	VII
High	Master Protein	YLR342W	FKS1 SGDID:S000004334, Chr XII from 809997-815627, Genome Release 64-2-1, Verified ORF, "Catalytic subunit of 1,3-beta-D-glucan synthase; functionally redundant with alternate catalytic subunit Gsc2p; binds to regulatory subunit Rho1p; involved in cell wall synthesis and maintenance; localizes to sites of cell wall remodeling; FKS1 has a paralog, GSC2, that arose from the whole genome duplication"	0.003	2.578	2	2	2	2	1876	214.7	7.23	3.71	2	metabolic process	membrane	catalytic activity	Pf02364, Pf07223, Pf12273, Pf14288		YLR342W	XII
High	Master Protein	YDR194C	MSS116 SGDID:S000002602, Chr IV from 847946-845952, Genome Release 64-2-1, reverse complement, Verified ORF, "Mitochondrial transcription elongation factor; DEAD-box protein; required for efficient splicing of mitochondrial Group I and II introns; non-polar RNA helicase that also facilities strand annealing; promotes RNA folding by stabilizing an early assembly intermediate"	0.007	2.35	2	1	2	1	664	76.2	8.98	1.64	1			nucleotide binding	Pf00270, Pf00271		YDR194C	IV
High	Master Protein	YPR110C	RPC40 SGDID:S000006314, Chr XVI from 746835-745828, Genome Release 64-2-1, reverse complement, Verified ORF, "RNA polymerase subunit AC40; common to RNA polymerase I and III"	0.007	2.22	4	1	2	1	335	37.7	5.52	1.76	1	metabolic process		catalytic activity;DNA binding;protein binding	Pf01000, Pf01193		YPR110C; WN66_06664	XVI
High	Master Protein	sp	K22E_HUMAN	0.01	2.193	2	1	2	1	645	65.8	8	3.92	1
High	Master Protein	sp	K1C9_HUMAN	0.01	2.129	4	1	2	1	623	62.1	5.3	5.55	1
Medium	Master Protein	YMR287C	DSS1 SGDID:S000004900, Chr XIII from 845345-842436, Genome Release 64-2-1, reverse complement, Verified ORF, "3'-5' exoribonuclease; component of the mitochondrial degradosome along with the ATP-dependent RNA helicase Suv3p; the degradosome associates with the ribosome and mediates turnover of aberrant or unprocessed RNAs"	0.016	1.846	1	1	2	1	969	110.8	9.01	4.39	1				Pf00773		YMR287C	XIII
Medium	Master Protein	YPR010C	RPA135 SGDID:S000006214, Chr XVI from 581196-577585, Genome Release 64-2-1, reverse complement, Verified ORF, "RNA polymerase I second largest subunit A135"	0.016	1.81	1	1	2	1	1203	135.7	7.65	4.19	1	metabolic process	nucleus	catalytic activity;DNA binding	Pf00562, Pf04560, Pf04561, Pf04563, Pf04565, Pf04567, Pf06883		YPR010C	XVI
Medium	Master Protein	YBR289W	SNF5 SGDID:S000000493, Chr II from 779667-782384, Genome Release 64-2-1, Verified ORF, "Subunit of the SWI/SNF chromatin remodeling complex; involved in transcriptional regulation; functions interdependently in transcriptional activation with Snf2p and Snf6p; relocates to the cytosol under hypoxic conditions"	0.015	1.715	2	1	2	1	905	102.5	8.28	2.28	1	cell organization and biogenesis	chromosome		Pf04855		YBR289W	II
Medium	Master Protein	YKL009W	MRT4 SGDID:S000001492, Chr XI from 426242-426952, Genome Release 64-2-1, Verified ORF, "Protein involved in mRNA turnover and ribosome assembly; required at post-transcriptional step for efficient retrotransposition; localizes to the nucleolus"	0.018	1.538	6	1	2	1	236	27	8.56	1.67	1	cell organization and biogenesis			Pf00466		YKL009W	XI
Medium	Master Protein	YLL018C	DPS1 SGDID:S000003941, Chr XII from 111575-109902, Genome Release 64-2-1, reverse complement, Verified ORF, "Aspartyl-tRNA synthetase, primarily cytoplasmic; homodimeric enzyme that catalyzes the specific aspartylation of tRNA(Asp); class II aminoacyl tRNA synthetase; binding to its own mRNA may confer autoregulation; shares five highly conserved amino acids with human that when mutated cause leu…	0.02	1.45	4	1	2	1	557	63.5	6.58	4.01	1	metabolic process	cytoplasm	catalytic activity;nucleotide binding	Pf00152, Pf01336		YLL018C; WN66_04156	XII
Medium	Master Protein	YNL243W	SLA2 SGDID:S000005187, Chr XIV from 188051-190957, Genome Release 64-2-1, Verified ORF, "Adaptor protein that links actin to clathrin and endocytosis; involved in membrane cytoskeleton assembly and cell polarization; present in the actin cortical patch of the emerging bud tip; dimer in vivo"	0.02	1.383	2	1	2	1	968	108.8	5.44	5.18	1	transport		protein binding	Pf01608, Pf07651, Pf12128		YNL243W	XIV
Medium	Master Protein	YLR247C	IRC20 SGDID:S000004237, Chr XII from 633354-628684, Genome Release 64-2-1, reverse complement, Verified ORF, "E3 ubiquitin ligase and putative helicase; involved in synthesis-dependent strand annealing-mediated homologous recombination; ensures precise end-joining along with Srs2p in the Yku70p/Yku80p/Lig4p-dependent nonhomologous end joining (NHEJ) pathway; localizes to both the mitochondrion an…	0.02	1.328	1	1	2	1	1556	180.2	6.54	0	1			catalytic activity;metal ion binding;nucleotide binding;protein binding	Pf00097, Pf00176, Pf00271, Pf12678, Pf12861, Pf13639, Pf13920, Pf13923, Pf14634, Pf15227		YLR247C	XII
Medium	Master Protein	YMR080C	NAM7 SGDID:S000004685, Chr XIII from 429627-426712, Genome Release 64-2-1, reverse complement, Verified ORF, "ATP-dependent RNA helicase of the SFI superfamily; involved in nonsense mediated mRNA decay; required for efficient translation termination at nonsense codons and targeting of NMD substrates to P-bodies; binds to the small ribosomal subunit via an interaction with Rps26; forms cytoplasmic…	0.023	1.282	2	1	2	1	971	109.4	6.48	3.29	1	metabolic process	cytoplasm	catalytic activity;DNA binding;metal ion binding;nucleotide binding	Pf04851, Pf09416, Pf13086, Pf13087, Pf13245, Pf13604		YMR080C	XIII
Medium	Master Protein	YBR275C	RIF1 SGDID:S000000479, Chr II from 757106-751356, Genome Release 64-2-1, reverse complement, Verified ORF, "Protein that binds to the Rap1p C-terminus; acts synergistically with Rif2p to help control telomere length and establish telomeric silencing; contributes to resection of DNA double strand breaks (DSBs); deletion results in telomere elongation"	0.028	1.208	1	1	2	1	1916	217.8	6.57	0	1				Pf12231		YBR275C	II
High	Master Protein	YFR031C	SMC2 SGDID:S000001927, Chr VI from 220106-216594, Genome Release 64-2-1, reverse complement, Verified ORF, "Subunit of the condensin complex; condensin reorganizes chromosomes during both mitosis and meiosis; essential SMC chromosomal ATPase family member that forms a subcomplex with Smc2p that has ATP-hydrolyzing and DNA-binding activity, but other condensin subunits are required for chromatin b…	0	6.679	1	1	1	1	1170	133.8	7.23	3.42	1	cell organization and biogenesis;metabolic process	chromosome	nucleotide binding;protein binding	Pf01763, Pf02463, Pf04156, Pf06470, Pf10174, Pf13175, Pf13304, Pf13476, Pf13555, Pf13870		YFR031C; BAA09270	VI
High	Master Protein	YJR123W	RPS5 SGDID:S000003884, Chr X from 651901-652578, Genome Release 64-2-1, Verified ORF, "Protein component of the small (40S) ribosomal subunit; least basic of non-acidic ribosomal proteins; phosphorylated in vivo; essential for viability; homologous to mammalian ribosomal protein S5 and bacterial S7"	0	6.057	7	1	1	1	225	25	8.59	3.11	1	cell organization and biogenesis;metabolic process;regulation of biological process;transport	cytoplasm;ribosome	protein binding;RNA binding;structural molecule activity	Pf00177	853587	YJR123W	X	RPS5
High	Master Protein	YBR286W	APE3 SGDID:S000000490, Chr II from 774700-776313, Genome Release 64-2-1, Verified ORF, "Vacuolar aminopeptidase Y; processed to mature form by Prb1p"	0	5.85	7	1	1	1	537	60.1	5.31	3.94	1			catalytic activity	Pf02225, Pf04389		YBR286W	II
High	Master Protein	YPL093W	NOG1 SGDID:S000006014, Chr XVI from 370978-372921, Genome Release 64-2-1, Verified ORF, "Putative GTPase; associates with free 60S ribosomal subunits in the nucleolus and is required for 60S ribosomal subunit biogenesis; constituent of 66S pre-ribosomal particles; member of the ODN family of nucleolar G-proteins"	0	5.063	3	1	1	1	647	74.4	8.79	2.75	1			nucleotide binding	Pf01926, Pf02421, Pf06858, Pf08155		YPL093W; WN66_06450	XVI
High	Master Protein	YBR202W	MCM7 SGDID:S000000406, Chr II from 625772-628309, Genome Release 64-2-1, Verified ORF, "Component of the Mcm2-7 hexameric helicase complex; MCM2-7 primes origins of DNA replication in G1 and becomes an active ATP-dependent helicase that promotes DNA melting and elongation in S-phase; forms an Mcm4p-6p-7p subcomplex"	0.004	4.028	3	1	1	1	845	94.9	5.3	2.94	1	metabolic process	nucleus	catalytic activity;DNA binding;nucleotide binding	Pf00493, Pf01078, Pf07728, Pf14551		YBR202W	II
High	Master Protein	YER146W	LSM5 SGDID:S000000948, Chr V from 462585-462866, Genome Release 64-2-1, Verified ORF, "Lsm (Like Sm) protein; part of heteroheptameric complexes (Lsm2p-7p and either Lsm1p or 8p): cytoplasmic Lsm1p complex involved in mRNA decay; nuclear Lsm8p complex part of U6 snRNP and possibly involved in processing tRNA, snoRNA, and rRNA"	0.004	3.963	15	1	1	1	93	10.4	4.63	2.43	1				Pf01423		YER146W; WN66_01923	V
High	Master Protein	YCR002C	CDC10 SGDID:S000000595, Chr III from 118348-117380, Genome Release 64-2-1, reverse complement, Verified ORF, "Component of the septin ring, required for cytokinesis; septins are GTP-binding proteins that assemble into rod-like hetero-oligomers that can associate to form filaments; septin rings at the mother-bud neck act as scaffolds for recruiting cell division factors and as barriers to prevent …	0.004	3.903	9	1	1	1	322	37	5.72	2.82	1	cell division;cell organization and biogenesis	cytoskeleton;membrane	catalytic activity;nucleotide binding;protein binding;structural molecule activity	Pf00009, Pf00735, Pf01926, Pf03193, Pf04548	850358	YCR002C	III	CDC10
High	Master Protein	YFL013C	IES1 SGDID:S000001881, Chr VI from 109930-107852, Genome Release 64-2-1, reverse complement, Verified ORF, "Subunit of the INO80 chromatin remodeling complex; relocalizes to the cytosol in response to hypoxia"	0.004	3.897	2	1	1	1	692	78.7	5.15	2.76	1						YFL013C; BAA09225	VI
High	Master Protein	YOR117W	RPT5 SGDID:S000005643, Chr XV from 545029-546333, Genome Release 64-2-1, Verified ORF, "ATPase of the 19S regulatory particle of the 26S proteasome; one of six ATPases of the regulatory particle; involved in the degradation of ubiquitinated substrates; recruited to the GAL1-10 promoter region upon induction of transcription; similar to human TBP1"	0.004	3.788	8	1	1	1	434	48.2	5.06	3.02	1	metabolic process	cytoplasm	catalytic activity;nucleotide binding	Pf00004, Pf01078, Pf07728, Pf13191		YOR117W; WN66_05948	XV
High	Master Protein	YLR347C	KAP95 SGDID:S000004339, Chr XII from 826413-823828, Genome Release 64-2-1, reverse complement, Verified ORF, "Karyopherin beta; forms a complex with Srp1p/Kap60p; interacts with nucleoporins to mediate nuclear import of NLS-containing cargo proteins via the nuclear pore complex; regulates PC biosynthesis; GDP-to-GTP exchange factor for Gsp1p"	0.004	3.676	3	1	1	1	861	94.7	4.64	2.54	1	transport		protein binding	Pf02985, Pf03810, Pf13513		YLR347C; WN66_04540	XII
High	Master Protein	YLR430W	SEN1 SGDID:S000004422, Chr XII from 993434-1000129, Genome Release 64-2-1, Verified ORF, "Presumed helicase and subunit of the Nrd1 complex (Nrd1p-Nab3p-Sen1p); complex interacts with the exosome to mediate 3' end formation of some mRNAs, snRNAs, snoRNAs, and CUTs; has a separate role in coordinating DNA replication with transcription, by associating with moving replication forks and preventing e…	0.004	3.456	1	1	1	1	2231	252.3	8.59	2.29	1	metabolic process;response to stimulus		nucleotide binding	Pf00580, Pf12726, Pf13086, Pf13087, Pf13245, Pf13604		YLR430W	XII
High	Master Protein	YPL043W	NOP4 SGDID:S000005964, Chr XVI from 469939-471996, Genome Release 64-2-1, Verified ORF, "Nucleolar protein; essential for processing and maturation of 27S pre-rRNA and large ribosomal subunit biogenesis; constituent of 66S pre-ribosomal particles; contains four RNA recognition motifs (RRMs)"	0.004	3.269	3	1	1	1	685	77.8	9.06	2.49	1	metabolic process	nucleus	protein binding;RNA binding	Pf00076, Pf13893, Pf14259	856063	YPL043W	XVI	NOP4
High	Master Protein	YOR217W	RFC1 SGDID:S000005743, Chr XV from 749301-751886, Genome Release 64-2-1, Verified ORF, "Subunit of heteropentameric Replication factor C (RF-C); RF-C is a DNA binding protein and ATPase that acts as a clamp loader of the proliferating cell nuclear antigen (PCNA) processivity factor for DNA polymerases delta and epsilon"	0.004	3.239	3	1	1	1	861	94.8	9.22	3.21	1	cell division;metabolic process;response to stimulus	nucleus	catalytic activity;DNA binding;nucleotide binding;protein binding;RNA binding	Pf00004, Pf00910, Pf03215, Pf05496, Pf08519, Pf13207, Pf13401	854392	YOR217W	XV	RFC1
High	Master Protein	YPL012W	RRP12 SGDID:S000005933, Chr XVI from 529723-533409, Genome Release 64-2-1, Verified ORF, "Protein required for export of the ribosomal subunits; associates with the RNA components of the pre-ribosomes; has a role in nuclear import in association with Pse1p; also plays a role in the cell cycle and the DNA damage response; contains HEAT-repeats"	0.004	3.171	2	1	1	1	1228	137.4	7.02	2.53	1				Pf08161		YPL012W	XVI
High	Master Protein	YGR094W	VAS1 SGDID:S000003326, Chr VII from 672186-675500, Genome Release 64-2-1, Verified ORF, "Mitochondrial and cytoplasmic valyl-tRNA synthetase"	0.004	3.154	1	1	1	1	1104	125.7	6.96	1.87	1	metabolic process	cytoplasm	catalytic activity;nucleotide binding	Pf00133, Pf08264, Pf09334, Pf13603		YGR094W; WN66_02509	VII
High	Master Protein	YPL240C	HSP82 SGDID:S000006161, Chr XVI from 98625-96496, Genome Release 64-2-1, reverse complement, Verified ORF, "Hsp90 chaperone; redundant in function with Hsc82p; required for pheromone signaling, negative regulation of Hsf1p; docks with Tom70p for mitochondrial preprotein delivery; promotes telomerase DNA binding, nucleotide addition; protein abundance increases in response to DNA replication stres…	0.004	3.036	2	1	1	1	709	81.4	4.91	1.98	1	metabolic process;response to stimulus		nucleotide binding;protein binding	Pf00183, Pf02518, Pf13589		YPL240C	XVI
High	Master Protein	YNL113W	RPC19 SGDID:S000005057, Chr XIV from 412771-413199, Genome Release 64-2-1, Verified ORF, "RNA polymerase subunit AC19; common to RNA polymerases I and III"	0.004	2.986	11	1	1	1	142	16.1	4.41	0	1	metabolic process		catalytic activity;DNA binding;protein binding	Pf01193, Pf13656		YNL113W; WN66_05426	XIV
High	Master Protein	YOR123C	LEO1 SGDID:S000005649, Chr XV from 554570-553176, Genome Release 64-2-1, reverse complement, Verified ORF, "Component of the Paf1 complex; which associates with RNA polymerase II and is involved in histone methylation; plays a role in regulating Ty1 transposition; involved in transcription elongation as demonstrated by the G-less-based run-on (GLRO) assay"	0.004	2.846	4	1	1	1	464	53.9	4.45	3.28	1	cell organization and biogenesis;metabolic process;regulation of biological process	nucleus	protein binding;RNA binding	Pf04004	854290	YOR123C	XV	LEO1
High	Master Protein	YKL130C	SHE2 SGDID:S000001613, Chr XI from 196028-195288, Genome Release 64-2-1, reverse complement, Verified ORF, "RNA-binding protein that binds specific mRNAs and interacts with She3p; part of the mRNA localization machinery that restricts accumulation of certain proteins to the bud; binds to ER-derived membranes and targets mRNAs to cortical ER"	0.004	2.786	7	1	1	1	246	28.2	4.98	3.21	1			RNA binding	Pf11435		YKL130C; WN66_03852	XI
High	Master Protein	YOL041C	NOP12 SGDID:S000005401, Chr XV from 252646-251267, Genome Release 64-2-1, reverse complement, Verified ORF, "Nucleolar protein involved in pre-25S rRNA processing; also involved in biogenesis of large 60S ribosomal subunit; contains an RNA recognition motif (RRM); binds to Ebp2; similar to Nop13p and Nsr1p"	0.003	2.698	3	1	1	1	459	51.9	9.44	3.04	1				Pf00076, Pf13893, Pf14259		YOL041C	XV
High	Master Protein	YGR162W	TIF4631 SGDID:S000003394, Chr VII from 824059-826917, Genome Release 64-2-1, Verified ORF, "Translation initiation factor eIF4G; subunit of the mRNA cap-binding protein complex (eIF4F) that also contains eIF4E (Cdc33p); interacts with Pab1p and with eIF4A (Tif1p); also has a role in biogenesis of the large ribosomal subunit; TIF4631 has a paralog, TIF4632, that arose from the whole genome duplica…	0.003	2.663	2	1	1	1	952	107	6.04	2.91	1	cell organization and biogenesis;metabolic process;regulation of biological process	cytoplasm;mitochondrion	protein binding;RNA binding	Pf02854, Pf12152	853071	YGR162W	VII	TIF4631
High	Master Protein	sp	ALBU_BOVIN	0.003	2.548	2	1	1	1	607	69.2	6.18	2.13	1
High	Master Protein	YMR145C	NDE1 SGDID:S000004753, Chr XIII from 556475-554793, Genome Release 64-2-1, reverse complement, Verified ORF, "Mitochondrial external NADH dehydrogenase; type II NAD(P)H:quinone oxidoreductase that catalyzes the oxidation of cytosolic NADH; Nde1p and Nde2p provide cytosolic NADH to the mitochondrial respiratory chain; NDE1 has a paralog, NDE2, that arose from the whole genome duplication"	0.003	2.528	4	1	1	1	560	62.7	9.28	2.84	1	metabolic process	mitochondrion	catalytic activity	Pf00070, Pf07992	855176	YMR145C	XIII	NDE1
High	Master Protein	YMR116C	ASC1 SGDID:S000004722, Chr XIII from 499878-499456,500688-500152, Genome Release 64-2-1, reverse complement, Verified ORF, "G-protein beta subunit and guanine dissociation inhibitor for Gpa2p; ortholog of RACK1 that inhibits translation; core component of the small (40S) ribosomal subunit; regulates P-body formation induced by replication stress; represses Gcn4p in the absence of amino acid starv…	0.007	2.499	3	1	1	1	319	34.8	6.24	1.77	1			protein binding	Pf00400		YMR116C; WN66_04949	XIII
High	Master Protein	YLR249W	YEF3 SGDID:S000004239, Chr XII from 636780-639914, Genome Release 64-2-1, Verified ORF, "Translation elongation factor 3; contains two ABC cassettes; binds and hydrolyzes ATP; YEF3 has a paralog, HEF3, that arose from the whole genome duplication"	0.007	2.277	3	1	1	1	1044	115.9	6.05	2.18	1			catalytic activity;nucleotide binding	Pf00005, Pf00350, Pf01926, Pf03193, Pf13304, Pf13476, Pf13558		YLR249W	XII
High	Master Protein	YMR205C	PFK2 SGDID:S000004818, Chr XIII from 674766-671887, Genome Release 64-2-1, reverse complement, Verified ORF, "Beta subunit of heterooctameric phosphofructokinase; involved in glycolysis; indispensable for anaerobic growth; activated by fructose-2,6-bisphosphate and AMP; mutation inhibits glucose induction of cell cycle-related genes"	0.007	2.277	3	1	1	1	959	104.6	6.67	2.73	1	cell organization and biogenesis;cellular homeostasis;metabolic process;transport	cytoplasm;membrane;mitochondrion	catalytic activity;metal ion binding;nucleotide binding;protein binding;RNA binding;transporter activity	Pf00365	855245	YMR205C	XIII	PFK2
High	Master Protein	YOR224C	RPB8 SGDID:S000005750, Chr XV from 761265-760825, Genome Release 64-2-1, reverse complement, Verified ORF, "RNA polymerase subunit ABC14.5; common to RNA polymerases I, II, and III"	0.007	2.275	13	1	1	1	146	16.5	4.7	2.99	1	metabolic process	nucleus	catalytic activity;DNA binding;protein binding	Pf03870	854399	YOR224C	XV	RPB8
High	Master Protein	YHR183W	GND1 SGDID:S000001226, Chr VIII from 470960-472429, Genome Release 64-2-1, Verified ORF, "6-phosphogluconate dehydrogenase (decarboxylating); catalyzes an NADPH regenerating reaction in the pentose phosphate pathway; required for growth on D-glucono-delta-lactone and adaptation to oxidative stress; GND1 has a paralog, GND2, that arose from the whole genome duplication"	0.007	2.271	4	1	1	1	489	53.5	6.64	2.12	1	metabolic process		catalytic activity	Pf00393, Pf03446		YHR183W; WN66_03025	VIII
High	Master Protein	YER056C-A	RPL34A SGDID:S000002135, Chr V from 269751-269423,270185-270149, Genome Release 64-2-1, reverse complement, Verified ORF, "Ribosomal 60S subunit protein L34A; homologous to mammalian ribosomal protein L34, no bacterial homolog; RPL34A has a paralog, RPL34B, that arose from the whole genome duplication"	0.01	2.188	7	1	1	1	121	13.6	10.83	0	1	metabolic process	ribosome	structural molecule activity	Pf01199		YER056C-A; WN66_01805	V
High	Master Protein	YGL106W	MLC1 SGDID:S000003074, Chr VII from 306560-307009, Genome Release 64-2-1, Verified ORF, "Essential light chain for Myo1p; light chain for Myo2p; stabilizes Myo2p by binding to the neck region; interacts with Myo1p, Iqg1p, and Myo2p to coordinate formation and contraction of the actomyosin ring with targeted membrane deposition"	0.01	2.166	15	1	1	1	149	16.4	4.73	0	1			metal ion binding	Pf13405, Pf13499, Pf13833		YGL106W; WN66_02289	VII
High	Master Protein	YML126C	ERG13 SGDID:S000004595, Chr XIII from 20535-19060, Genome Release 64-2-1, reverse complement, Verified ORF, "3-hydroxy-3-methylglutaryl-CoA (HMG-CoA) synthase; catalyzes the formation of HMG-CoA from acetyl-CoA and acetoacetyl-CoA; involved in the second step in mevalonate biosynthesis"	0.01	2.121	6	1	1	1	491	55	8.16	3.1	1	metabolic process		catalytic activity	Pf01154, Pf08540		YML126C; WN66_04675	XIII
High	Master Protein	YHR076W	PTC7 SGDID:S000001118, Chr VIII from 251101-251155,251249-252225, Genome Release 64-2-1, Verified ORF, "Type 2C serine/threonine protein phosphatase (PP2C); alternatively spliced to create two mRNA isoforms; protein from spliced form localizes to the mitochondria while the one from the unspliced form is localized to the nuclear envelope; activates coenzyme Q6 biosynthesis by dephosphorylation of …	0.01	2.063	7	1	1	1	343	37.8	6.58	2.34	1			catalytic activity	Pf00481, Pf07228		YHR076W; WN66_02904	VIII
High	Master Protein	YBR079C	RPG1 SGDID:S000000283, Chr II from 398277-395383, Genome Release 64-2-1, reverse complement, Verified ORF, "eIF3a subunit of the eukaryotic translation initiation factor 3 (eIF3); subunit of the core complex of eIF3; essential for translation; part of a Prt1p-Rpg1p-Nip1p subcomplex that stimulates binding of mRNA and tRNA(i)Met to ribosomes; involved in translation reinitiation"	0.01	2.014	2	1	1	1	964	110.3	6.3	2.05	1			protein binding			YBR079C	II
Medium	Master Protein	YBR154C	RPB5 SGDID:S000000358, Chr II from 549009-548362, Genome Release 64-2-1, reverse complement, Verified ORF, "RNA polymerase subunit ABC27; common to RNA polymerases I, II, and III; contacts DNA and affects transactivation"	0.013	2.004	8	1	1	1	215	25.1	9.1	3.01	1	metabolic process	nucleus	catalytic activity;DNA binding	Pf01191, Pf03871		YBR154C; WN66_00423	II
Medium	Master Protein	YNL002C	RLP7 SGDID:S000004947, Chr XIV from 627142-626174, Genome Release 64-2-1, reverse complement, Verified ORF, "Nucleolar protein similar to large ribosomal subunit L7 proteins; constituent of 66S pre-ribosomal particles; plays an essential role in processing of precursors to the large ribosomal subunit RNAs; binds junction of ITS2 and ITS2-proximal stem between the 3' end of 5.8S rRNA and the 5' en…	0.013	1.983	7	1	1	1	322	36.5	9.45	1.97	1				Pf00327		YNL002C	XIV
Medium	Master Protein	YMR093W	UTP15 SGDID:S000004699, Chr XIII from 454015-455556, Genome Release 64-2-1, Verified ORF, "Nucleolar protein; component of the small subunit (SSU) processome containing the U3 snoRNA that is involved in processing of pre-18S rRNA"	0.013	1.968	4	1	1	1	513	57.7	9.31	0	1	metabolic process;regulation of biological process	nucleus	protein binding;RNA binding	Pf00400, Pf09384	855118	YMR093W	XIII	UTP15
Medium	Master Protein	YIL021W	RPB3 SGDID:S000001283, Chr IX from 312905-313861, Genome Release 64-2-1, Verified ORF, "RNA polymerase II third largest subunit B44; part of central core; similar to prokaryotic alpha subunit"	0.013	1.961	7	1	1	1	318	35.3	4.67	3.15	1	metabolic process		catalytic activity;DNA binding;protein binding	Pf01000, Pf01193		YIL021W; WN66_03245	IX
Medium	Master Protein	YOR038C	HIR2 SGDID:S000005564, Chr XV from 405388-402761, Genome Release 64-2-1, reverse complement, Verified ORF, "Subunit of HIR nucleosome assembly complex; involved in regulation of histone gene transcription; recruits Swi-Snf complexes to histone gene promoters; promotes heterochromatic gene silencing with Asf1p; relocalizes to the cytosol in response to hypoxia"	0.013	1.934	2	1	1	1	875	98.4	8.34	2.37	1	cell organization and biogenesis;metabolic process;regulation of biological process	nucleus	protein binding	Pf07569		YOR038C; WN66_05864	XV
Medium	Master Protein	YHR052W	CIC1 SGDID:S000001094, Chr VIII from 210848-211978, Genome Release 64-2-1, Verified ORF, "Essential protein that interacts with proteasome components; has a potential role in proteasome substrate specificity; also copurifies with 66S pre-ribosomal particles"	0.016	1.877	5	1	1	1	376	42.5	8.78	1.81	1				Pf00687		YHR052W; WN66_02865	VIII
Medium	Master Protein	YJL076W	NET1 SGDID:S000003612, Chr X from 295245-298814, Genome Release 64-2-1, Verified ORF, "Core subunit of the RENT complex; involved in nucleolar silencing and telophase exit; stimulates transcription by RNA polymerase I and regulates nucleolar structure; NET1 has a paralog, TOF2, that arose from the whole genome duplication"	0.015	1.809	3	1	1	1	1189	128.5	7.8	2.17	1				Pf10407		YJL076W	X
Medium	Master Protein	YHR099W	TRA1 SGDID:S000001141, Chr VIII from 302761-313995, Genome Release 64-2-1, Verified ORF, "Subunit of SAGA and NuA4 histone acetyltransferase complexes; interacts with acidic activators (e.g., Gal4p) which leads to transcription activation; similar to human TRRAP, which is a cofactor for c-Myc mediated oncogenic transformation"	0.015	1.799	0	1	1	1	3744	432.9	6.55	0	1	cell organization and biogenesis;metabolic process	nucleus	catalytic activity;protein binding	Pf00454, Pf02259, Pf02260		YHR099W	VIII
Medium	Master Protein	YJL138C	TIF2 SGDID:S000003674, Chr X from 154691-153504, Genome Release 64-2-1, reverse complement, Verified ORF, "Translation initiation factor eIF4A; DEA(D/H)-box RNA helicase that couples ATPase activity to RNA binding and unwinding; forms a dumbbell structure of two compact domains connected by a linker; interacts with eIF4G; protein abundance increases in response to DNA replication stress; TIF2 has…	0.015	1.749	5	1	1	1	395	44.7	5.12	0	1			nucleotide binding	Pf00270, Pf00271		YJL138C; YKR059W; WN66_03422; WN66_04059	X; XI
Medium	Master Protein	YLL036C	PRP19 SGDID:S000003959, Chr XII from 68256-66745, Genome Release 64-2-1, reverse complement, Verified ORF, "Splicing factor associated with the spliceosome; contains a U-box, a motif found in a class of ubiquitin ligases, and a WD40 domain; relocalizes to the cytosol in response to hypoxia"	0.015	1.721	3	1	1	1	503	56.5	5.17	2.36	1	metabolic process		catalytic activity;protein binding	Pf08606		YLL036C	XII
Medium	Master Protein	sp	SRPP_HEVBR	0.015	1.657	7	1	1	1	204	22.3	4.91	2.04	1
Medium	Master Protein	YLR109W	AHP1 SGDID:S000004099, Chr XII from 368781-369311, Genome Release 64-2-1, Verified ORF, "Thiol-specific peroxiredoxin; reduces hydroperoxides to protect against oxidative damage; function in vivo requires covalent conjugation to Urm1p"	0.015	1.625	11	1	1	1	176	19.1	5.16	2.51	1	cellular homeostasis;metabolic process;regulation of biological process		antioxidant activity;catalytic activity	Pf00578, Pf08534		YLR109W; WN66_04288	XII
Medium	Master Protein	YEL046C	GLY1 SGDID:S000000772, Chr V from 68792-67629, Genome Release 64-2-1, reverse complement, Verified ORF, "Threonine aldolase; catalyzes the cleavage of L-allo-threonine and L-threonine to glycine; involved in glycine biosynthesis"	0.015	1.618	5	1	1	1	387	42.8	6.29	0	1	metabolic process		catalytic activity	Pf01212		YEL046C	V
Medium	Master Protein	YGR086C	PIL1 SGDID:S000003318, Chr VII from 650617-649598, Genome Release 64-2-1, reverse complement, Verified ORF, "Eisosome core component; eisosomes are large immobile cell cortex structures associated with endocytosis; detected in phosphorylated state in mitochondria; phosphorylated on Thr233 upon Pkc1p hyperactivation in a Slt2p MAPK-dependent fashion; null mutant shows activation of Pkc1p/Ypk1p str…	0.015	1.58	3	1	1	1	339	38.3	4.63	2	1				Pf13805		YGR086C	VII
Medium	Master Protein	YDR237W	MRPL7 SGDID:S000002645, Chr IV from 936615-937493, Genome Release 64-2-1, Verified ORF, "Mitochondrial ribosomal protein of the large subunit; MRPL7 produces both YmL5 and YmL7, which are two different modified forms of the same protein"	0.015	1.573	5	1	1	1	292	33.1	9.67	1.9	1				Pf00673		YDR237W; WN66_01306	IV
Medium	Master Protein	YJR139C	HOM6 SGDID:S000003900, Chr X from 690524-689445, Genome Release 64-2-1, reverse complement, Verified ORF, "Homoserine dehydrogenase (L-homoserine:NADP oxidoreductase); dimeric enzyme that catalyzes the third step in the common pathway for methionine and threonine biosynthesis; enzyme has nucleotide-binding, dimerization and catalytic regions"	0.015	1.572	8	1	1	1	359	38.5	7.44	0	1	metabolic process		catalytic activity;nucleotide binding	Pf00742, Pf03447		YJR139C; WN66_03722	X
Medium	Master Protein	YDL070W	BDF2 SGDID:S000002228, Chr IV from 331024-332940, Genome Release 64-2-1, Verified ORF, "Protein involved in transcription initiation; acts at TATA-containing promoters; associates with the basal transcription factor TFIID; contains two bromodomains; corresponds to the C-terminal region of mammalian TAF1; redundant with Bdf1p; protein abundance increases in response to DNA replication stress; BDF2…	0.015	1.555	4	1	1	1	638	72.5	6.13	0	1			protein binding	Pf00439, Pf12958		YDL070W; WN66_00976	IV
Medium	Master Protein	YDR378C	LSM6 SGDID:S000002786, Chr IV from 1229609-1229349, Genome Release 64-2-1, reverse complement, Verified ORF, "Lsm (Like Sm) protein; part of heteroheptameric complexes (Lsm2p-7p and either Lsm1p or 8p): cytoplasmic Lsm1p complex involved in mRNA decay; nuclear Lsm8p complex part of U6 snRNP and possibly involved in processing tRNA, snoRNA, and rRNA"	0.015	1.548	21	1	1	1	86	9.4	5.97	1.67	1				Pf01423		YDR378C	IV
Medium	Master Protein	YGR002C	SWC4 SGDID:S000003234, Chr VII from 499906-498476, Genome Release 64-2-1, reverse complement, Verified ORF, "Component of the Swr1p complex that incorporates Htz1p into chromatin; component of the NuA4 histone acetyltransferase complex"	0.018	1.517	3	1	1	1	476	55.2	9.35	1.9	1	cell organization and biogenesis;metabolic process;regulation of biological process;response to stimulus	nucleus	DNA binding;protein binding		852885	YGR002C	VII	SWC4
Medium	Master Protein	YGR061C	ADE6 SGDID:S000003293, Chr VII from 615965-611889, Genome Release 64-2-1, reverse complement, Verified ORF, "Formylglycinamidine-ribonucleotide (FGAM)-synthetase; catalyzes a step in the 'de novo' purine nucleotide biosynthetic pathway"	0.018	1.508	2	1	1	1	1358	148.8	5.27	0	1	metabolic process		catalytic activity	Pf00586, Pf02769, Pf13507		YGR061C	VII
Medium	Master Protein	YMR237W	BCH1 SGDID:S000004850, Chr XIII from 743749-745923, Genome Release 64-2-1, Verified ORF, "Member of the ChAPs family (Chs5p-Arf1p-binding proteins); members include Bch1p, Bch2p, Bud7p, and Chs6p; ChAPs family proteins form the exomer complex with Chs5p to mediate export of specific cargo proteins from the Golgi to the plasma membrane; may interact with ribosomes; protein abundance increases and …	0.021	1.468	2	1	1	1	724	82	5.36	1.63	1	metabolic process;transport	Golgi;membrane;ribosome	protein binding	Pf09295	855277	YMR237W	XIII	BCH1
Medium	Master Protein	YLR436C	ECM30 SGDID:S000004428, Chr XII from 1011245-1007421, Genome Release 64-2-1, reverse complement, Verified ORF, "Putative protein of unknown function; may play a role in cell wall biosynthesis, mutants have abormal relative levels of mannose and glucose and have Gap1p sorting and transport defects; (GFP)-fusion protein localizes to the cytoplasm"	0.02	1.467	2	1	1	1	1274	145	7.61	2.5	1				Pf12722		YLR436C	XII
Medium	Master Protein	YKL182W	FAS1 SGDID:S000001665, Chr XI from 100671-106826, Genome Release 64-2-1, Verified ORF, "Beta subunit of fatty acid synthetase; complex catalyzes the synthesis of long-chain saturated fatty acids; contains acetyltransacylase, dehydratase, enoyl reductase, malonyl transacylase, and palmitoyl transacylase activities"	0.02	1.438	1	1	1	1	2051	228.5	5.92	2.26	1	metabolic process	cytoplasm;cytosol;mitochondrion	catalytic activity;protein binding	Pf00698, Pf01575, Pf03060, Pf08354, Pf13452	853653	YKL182W	XI	FAS1
Medium	Master Protein	YCL061C	MRC1 SGDID:S000000566, Chr III from 22106-18816, Genome Release 64-2-1, reverse complement, Verified ORF, "S-phase checkpoint protein required for DNA replication; couples DNA helicase and DNA polymerase; interacts with and stabilizes Pol2p at stalled replication forks during stress, where it forms a pausing complex with Tof1p and is phosphorylated by Mec1p; with Hog1p defines a novel S-phase che…	0.02	1.428	2	1	1	1	1096	124.3	5.3	0	1				Pf09444		YCL061C; CAC42953	III
Medium	Master Protein	YCR024C-A	PMP1 SGDID:S000000619, Chr III from 163067-162945, Genome Release 64-2-1, reverse complement, Verified ORF, "Regulatory subunit for the plasma membrane H(+)-ATPase Pma1p; small single-membrane span proteolipid; forms unique helix and positively charged cytoplasmic domain that is able to specifically segregate phosphatidylserines; PMP1 has a paralog, PMP2, that arose from the whole genome duplicat…	0.02	1.374	70	1	1	1	40	4.5	11.56	0	1	regulation of biological process		enzyme regulator activity	Pf08114		YCR024C-A; CAC42976; WN66_00691	III
Medium	Master Protein	YFL016C	MDJ1 SGDID:S000001878, Chr VI from 106236-104701, Genome Release 64-2-1, reverse complement, Verified ORF, "Co-chaperone that stimulates HSP70 protein Ssc1p ATPase activity; involved in protein folding/refolding in the mitochodrial matrix; required for proteolysis of misfolded proteins; member of the HSP40 (DnaJ) family of chaperones"	0.02	1.343	4	1	1	1	511	55.5	9.22	0	1	cell organization and biogenesis;metabolic process;regulation of biological process;response to stimulus	mitochondrion;organelle lumen	enzyme regulator activity;metal ion binding;nucleotide binding;protein binding	Pf00226, Pf00684, Pf01556	850530	YFL016C	VI	MDJ1
Medium	Master Protein	YER078C	ICP55 SGDID:S000000880, Chr V from 318342-316807, Genome Release 64-2-1, reverse complement, Verified ORF, "Mitochondrial aminopeptidase; cleaves the N termini of at least 38 imported proteins after cleavage by the mitochondrial processing peptidase (MPP), thereby increasing their stability; member of the aminopeptidase P family"	0.02	1.342	5	1	1	1	511	58	6.55	0	1			catalytic activity;metal ion binding	Pf00557, Pf05195		YER078C; WN66_01835	V
Medium	Master Protein	YFL041W	FET5 SGDID:S000001853, Chr VI from 49139-51007, Genome Release 64-2-1, Verified ORF, "Multicopper oxidase; integral membrane protein with similarity to Fet3p; may have a role in iron transport"	0.02	1.336	3	1	1	1	622	70.8	5.15	1.66	1	metabolic process		catalytic activity;metal ion binding	Pf00394, Pf07731, Pf07732		YFL041W; BAA09199	VI
Medium	Master Protein	sp	K1C10_HUMAN	0.023	1.301	3	1	1	1	593	59.5	5.21	1.68	1
Medium	Master Protein	YML016C	PPZ1 SGDID:S000004478, Chr XIII from 241536-239458, Genome Release 64-2-1, reverse complement, Verified ORF, "Serine/threonine protein phosphatase Z, isoform of Ppz2p; involved in regulation of potassium transport, which affects osmotic stability, cell cycle progression, and halotolerance"	0.025	1.261	2	1	1	1	692	77.4	8.28	2.64	1			catalytic activity	Pf00149		YML016C	XIII
Medium	Master Protein	YBR142W	MAK5 SGDID:S000000346, Chr II from 528317-530638, Genome Release 64-2-1, Verified ORF, "Essential nucleolar protein; putative DEAD-box RNA helicase required for maintenance of M1 dsRNA virus; involved in biogenesis of large (60S) ribosomal subunits"	0.028	1.212	2	1	1	1	773	87	8.4	0	1			nucleotide binding	Pf00270, Pf00271		YBR142W	II
Medium	Master Protein	YIL079C	AIR1 SGDID:S000001341, Chr IX from 212005-210923, Genome Release 64-2-1, reverse complement, Verified ORF, "Zinc knuckle protein; involved in nuclear RNA processing and degradation as a component of the TRAMP complex; stimulates the poly(A) polymerase activity of Pap2p in vitro; AIR1 has a paralog, AIR2, that arose from the whole genome duplication; although Air1p and Air2p are homologous TRAMP s…	0.028	1.187	5	1	1	1	360	41.6	8.97	1.9	1	metabolic process		catalytic activity;metal ion binding			YIL079C	IX

## Sheet: ndc80-8D (SBY19877)
Protein FDR Confidence: Combined	Master	Accession	Description	Exp. q-value: Combined	Sum PEP Score	Coverage [%]	# Peptides	# PSMs	# Unique Peptides	# AAs	MW [kDa]	calc. pI	Score Sequest HT: Sequest HT	# Peptides (by Search Engine): Sequest HT	Biological Process	Cellular Component	Molecular Function	Pfam IDs	Entrez Gene ID	Ensembl Gene ID	Chromosome	Gene Symbol
High	Master Protein	YGL093W	SPC105 SGDID:S000003061, Chr VII from 334886-337639, Genome Release 64-2-1, Verified ORF, "Subunit of a kinetochore-microtubule binding complex; complex bridges centromeric heterochromatin and kinetochore MAPs and motors; required for sister chromatid bi-orientation and kinetochore binding of SAC components; complex also includes Kre28p; modified by sumoylation"	0	374.633	61	56	791	56	917	104.8	5.25	2320.5	56	transport		transporter activity	Pf01496, Pf02463, Pf08317, Pf15402		YGL093W	VII
High	Master Protein	YIL144W	NDC80 SGDID:S000001406, Chr IX from 78074-80149, Genome Release 64-2-1, Verified ORF, "Component of the kinetochore-associated Ndc80 complex; conserved coiled-coil protein involved in chromosome segregation, spindle checkpoint activity, and kinetochore assembly and clustering; evolutionarily conserved; complex members include Ndc80p, Nuf2p, Scp24p, and Spc25p; modified by sumoylation"	0	320.713	62	50	437	50	691	80.4	8.68	1191.09	50	cell division;cell organization and biogenesis;regulation of biological process	chromosome;nucleus	protein binding;structural molecule activity	Pf03801, Pf06008	854662	YIL144W	IX	TID3; NDC80
High	Master Protein	YDL028C	MPS1 SGDID:S000002186, Chr IV from 403291-400997, Genome Release 64-2-1, reverse complement, Verified ORF, "Dual-specificity kinase; autophosphorylation required for function; required for spindle pole body (SPB) duplication and spindle checkpoint function; contributes to bi-orientation by promoting formation of force-generating kinetochore-microtubule attachments in meiosis I; substrates include…	0	267.651	60	37	350	37	764	86.7	8.94	992.65	37	cell organization and biogenesis;metabolic process;regulation of biological process		catalytic activity;nucleotide binding	Pf00069, Pf07714		YDL028C; WN66_01019	IV
High	Master Protein	YAL034W-A	MTW1 SGDID:S000000032, Chr I from 79718-80587, Genome Release 64-2-1, Verified ORF, "Essential component of the MIND kinetochore complex; joins kinetochore subunits contacting DNA to those contacting microtubules; critical to kinetochore assembly; complex consists of Mtw1p Including Nnf1p-Nsl1p-Dsn1p (MIND)"	0	181.592	60	25	330	25	289	33.2	5.24	934.72	25	cell division;cell organization and biogenesis	chromosome;cytoplasm;cytoskeleton;nucleus	protein binding	Pf05859	851197	YAL034W-A	I	MTW1
High	Master Protein	YOL069W	NUF2 SGDID:S000005430, Chr XV from 198942-200297, Genome Release 64-2-1, Verified ORF, "Component of the kinetochore-associated Ndc80 complex; involved in chromosome segregation, spindle checkpoint activity, and kinetochore clustering; evolutionarily conserved; other members include Ndc80p, Nuf2p, Spc24p, and Spc25p"	0	174.314	62	30	315	30	451	52.9	4.61	791.59	30	cell organization and biogenesis			Pf03800		YOL069W	XV
High	Master Protein	YPL233W	NSL1 SGDID:S000006154, Chr XVI from 106172-106822, Genome Release 64-2-1, Verified ORF, "Essential component of the MIND kinetochore complex; joins kinetochore subunits contacting DNA to those contacting microtubules; required for accurate chromosome segregation; complex consists of Mtw1p Including Nnf1p-Nsl1p-Dsn1p (MIND)"	0	129.388	78	18	283	18	216	25.4	4.82	736.05	18	cell organization and biogenesis	chromosome		Pf08641		YPL233W; WN66_06299	XVI
High	Master Protein	YLL024C	SSA2 SGDID:S000003947, Chr XII from 97485-95566, Genome Release 64-2-1, reverse complement, Verified ORF, "ATP-binding protein; involved in protein folding and vacuolar import of proteins; member of heat shock protein 70 (HSP70) family; associated with the chaperonin-containing T-complex; present in the cytoplasm, vacuolar membrane and cell wall; 98% identical with paralog Ssa1p, but subtle diffe…	0	194.119	51	27	272	11	639	69.4	5.06	747.38	27	cell organization and biogenesis			Pf00012, Pf06723		YLL024C	XII
High	Master Protein	YMR117C	SPC24 SGDID:S000004723, Chr XIII from 501891-501250, Genome Release 64-2-1, reverse complement, Verified ORF, "Component of the kinetochore-associated Ndc80 complex; involved in chromosome segregation, spindle checkpoint activity, and kinetochore clustering; evolutionarily conserved; other members include Ndc80p, Nuf2p, Spc24p, and Spc25p"	0	125.068	71	16	247	16	213	24.6	4.96	798.54	16				Pf08286		YMR117C; WN66_04951	XIII
High	Master Protein	YJR112W	NNF1 SGDID:S000003873, Chr X from 637030-637635, Genome Release 64-2-1, Verified ORF, "Essential component of the MIND kinetochore complex; joins kinetochore subunits contacting DNA to those contacting microtubules; required for accurate chromosome segregation; complex consists of Mtw1p Including Nnf1p-Nsl1p-Dsn1p (MIND)"	0	111.631	86	18	241	18	201	23.6	4.86	630.01	18				Pf03980		YJR112W	X
High	Master Protein	YAL005C	SSA1 SGDID:S000000004, Chr I from 141431-139503, Genome Release 64-2-1, reverse complement, Verified ORF, "ATPase involved in protein folding and NLS-directed nuclear transport; member of HSP70 family; forms chaperone complex with Ydj1p; localized to nucleus, cytoplasm, and cell wall; 98% identical with paralog Ssa2p, but subtle differences between the two proteins provide functional specificity …	0	175.798	50	25	240	9	642	69.6	5.11	642.04	25	cell organization and biogenesis		nucleotide binding	Pf00012, Pf06723		YAL005C; WN66_00078	I
High	Master Protein	YDL229W	SSB1 SGDID:S000002388, Chr IV from 44065-45906, Genome Release 64-2-1, Verified ORF, "Cytoplasmic ATPase that is a ribosome-associated molecular chaperone; functions with J-protein partner Zuo1p; may be involved in folding of newly-made polypeptide chains; member of the HSP70 family; interacts with phosphatase subunit Reg1p; SSB1 has a paralog, SSB2, that arose from the whole genome duplication"	0	201.356	65	31	230	3	613	66.6	5.44	616.32	31	cell organization and biogenesis			Pf00012, Pf06723		YDL229W; WN66_00802	IV
High	Master Protein	YNL209W	SSB2 SGDID:S000005153, Chr XIV from 252059-253900, Genome Release 64-2-1, Verified ORF, "Cytoplasmic ATPase that is a ribosome-associated molecular chaperone; functions with J-protein partner Zuo1p; may be involved in the folding of newly-synthesized polypeptide chains; member of the HSP70 family; SSB2 has a paralog, SSB1, that arose from the whole genome duplication"	0	193.464	58	30	213	2	613	66.6	5.49	573.29	30	cell organization and biogenesis			Pf00012, Pf06723		YNL209W	XIV
High	Master Protein	YLR024C	UBR2 SGDID:S000004014, Chr XII from 193281-187663, Genome Release 64-2-1, reverse complement, Verified ORF, "Cytoplasmic ubiquitin-protein ligase (E3); required for ubiquitylation of Rpn4p; mediates formation of a Mub1p-Ubr2p-Rad6p complex"	0	130.529	23	27	175	27	1872	216.6	6.34	467.93	27			metal ion binding	Pf02207		YLR024C	XII
High	Master Protein	YER018C	SPC25 SGDID:S000000820, Chr V from 192624-191959, Genome Release 64-2-1, reverse complement, Verified ORF, "Component of the kinetochore-associated Ndc80 complex; involved in chromosome segregation, spindle checkpoint activity, and kinetochore clustering; evolutionarily conserved; other members include Ndc80p, Nuf2p, Spc24p, and Spc25p"	0	73.741	65	12	165	12	221	25.2	6.92	449.54	12						YER018C	V
High	Master Protein	YDR532C	KRE28 SGDID:S000002940, Chr IV from 1500553-1499396, Genome Release 64-2-1, reverse complement, Verified ORF, "Subunit of a kinetochore-microtubule binding complex; complex bridges centromeric heterochromatin and kinetochore MAPs and motors; required for sister chromatid bi-orientation and kinetochore binding of SAC components; complex also includes Spc105p; modified by sumoylation"	0	140.484	58	21	162	21	385	44.6	4.87	479.65	21						YDR532C	IV
High	Master Protein	YIR010W	DSN1 SGDID:S000001449, Chr IX from 375431-377161, Genome Release 64-2-1, Verified ORF, "Essential component of the MIND kinetochore complex; joins kinetochore subunits contacting DNA to those contacting microtubules; phosphorylation of Dsn1p promotes interaction between outer and inner kinetochore proteins; N-terminal end interacts with monopolin subunit Csm1p and is essential for meiotic but not…	0	78.281	36	16	153	16	576	65.7	5.36	355.71	16	cell division;cell organization and biogenesis	chromosome;nucleus	protein binding	Pf08202	854827	YIR010W	IX	DSN1
High	Master Protein	YDR201W	SPC19 SGDID:S000002609, Chr IV from 856317-856814, Genome Release 64-2-1, Verified ORF, "Essential subunit of the Dam1 complex (aka DASH complex); complex couples kinetochores to the force produced by MT depolymerization thereby aiding in chromosome segregation; also localized to nuclear side of spindle pole body"	0	96.585	79	12	141	12	165	18.9	4.87	357.26	12	cell division;cell organization and biogenesis;regulation of biological process	chromosome;cytoplasm;cytoskeleton;nucleus	protein binding	Pf08287	851782	YDR201W	IV	SPC19
High	Master Protein	YKL089W	MIF2 SGDID:S000001572, Chr XI from 273394-275043, Genome Release 64-2-1, Verified ORF, "Protein required for structural integrity of elongating spindles; localizes to the kinetochore; interacts with histones H2A, H2B, and H4; phosphorylated by Ipl1p; orthologous to human centromere constitutive-associated network (CCAN) subunit CENP-C and fission yeast cnp3"	0	96.176	49	25	137	25	549	62.4	4.81	303.26	25	cell organization and biogenesis	chromosome	DNA binding	Pf11699, Pf15624		YKL089W; WN66_03897	XI
High	Master Protein	YLR045C	STU2 SGDID:S000004035, Chr XII from 237703-235037, Genome Release 64-2-1, reverse complement, Verified ORF, "Microtubule-associated protein (MAP) of the XMAP215/Dis1 family; regulates microtubule dynamics during spindle orientation and metaphase chromosome alignment; interacts with spindle pole body component Spc72p"	0	108.087	35	21	134	21	888	100.9	8.57	354.82	21	cell organization and biogenesis;metabolic process	chromosome;cytoplasm;cytoskeleton	protein binding;structural molecule activity	Pf04111	850734	YLR045C	XII	STU2
High	Master Protein	YKL052C	ASK1 SGDID:S000001535, Chr XI from 340546-339668, Genome Release 64-2-1, reverse complement, Verified ORF, "Essential subunit of the Dam1 complex (aka DASH complex); couples kinetochores to the force produced by MT depolymerization thereby aiding in chromosome segregation; phosphorylated during the cell cycle by cyclin-dependent kinases; sumoylated in an Mms21p-dependent manner; protein abundance…	0	106.305	61	10	114	10	292	32.1	4.73	325.53	10	cell organization and biogenesis			Pf08655		YKL052C	XI
High	Master Protein	YBR211C	AME1 SGDID:S000000415, Chr II from 647132-646158, Genome Release 64-2-1, reverse complement, Verified ORF, "Essential kinetochore protein associated with microtubules and SPBs; component of the kinetochore sub-complex COMA (Ctf19p, Okp1p, Mcm21p, Ame1p); involved in spindle checkpoint maintenance; orthologous to human centromere constitutive-associated network (CCAN) subunit CENP-U and fission ye…	0	72.008	41	12	98	12	324	37.4	4.93	273.91	12	cell division;cell organization and biogenesis	chromosome;cytoplasm;nucleus			852512	YBR211C	II	AME1
High	Master Protein	sp	GAG_SCVLA	0	107.193	30	16	95	16	680	75.9	5.86	284.69	16
High	Master Protein	YDR130C	FIN1 SGDID:S000002537, Chr IV from 716622-715747, Genome Release 64-2-1, reverse complement, Verified ORF, "Spindle pole body-related intermediate filament protein; forms cell cycle-specific filaments between spindle pole bodies in dividing cells; localizes to poles and microtubules of spindle during anaphase and contributes to spindle stability; involved in Glc7p localization and regulation; rel…	0	43.572	34	7	94	7	291	33.2	9.82	236.52	7	cell organization and biogenesis;regulation of biological process	cytoplasm;cytoskeleton;nucleus	protein binding;structural molecule activity		851708	YDR130C	IV	FIN1
High	Master Protein	YGR188C	BUB1 SGDID:S000003420, Chr VII from 875109-872044, Genome Release 64-2-1, reverse complement, Verified ORF, "Protein kinase involved in the cell cycle checkpoint into anaphase; in complex with Mad1p and Bub3p, prevents progression into anaphase in presence of spindle damage; Cdc28p-mediated phosphorylation at Bub1p-T566 is important for degradation in anaphase and adaptation of checkpoint to prol…	0	94.59	33	22	93	22	1021	117.8	6.71	222.66	22	metabolic process;regulation of biological process		catalytic activity;nucleotide binding	Pf00069, Pf08171, Pf08311		YGR188C	VII
High	Master Protein	YOR026W	BUB3 SGDID:S000005552, Chr XV from 379781-380806, Genome Release 64-2-1, Verified ORF, "Kinetochore checkpoint WD40 repeat protein; localizes to kinetochores during prophase and metaphase, delays anaphase in the presence of unattached kinetochores; forms complexes with Mad1p-Bub1p and with Cdc20p, binds Mad2p and Mad3p"	0	70.809	53	14	89	14	341	38.4	5.27	217.38	14			protein binding	Pf00400		YOR026W	XV
High	Master Protein	sp	TRYP_PIG	0	33.891	32	5	86	5	231	24.4	7.18	135.54	5
High	Master Protein	YOR127W	RGA1 SGDID:S000005653, Chr XV from 561170-564193, Genome Release 64-2-1, Verified ORF, "GTPase-activating protein for polarity-establishment protein Cdc42p; implicated in control of septin organization, pheromone response, and haploid invasive growth; relocalizes from bud neck to cytoplasm upon DNA replication stress; RGA1 has a paralog, RGA2, that arose from the whole genome duplication"	0	65.024	33	17	81	17	1007	112.8	6.4	191.02	17	metabolic process;regulation of biological process;response to stimulus		metal ion binding	Pf00412, Pf00620, Pf04012, Pf04111, Pf10211		YOR127W	XV
High	Master Protein	YPL018W	CTF19 SGDID:S000005939, Chr XVI from 517651-518760, Genome Release 64-2-1, Verified ORF, "Outer kinetochore protein, needed for accurate chromosome segregation; component of the kinetochore sub-complex COMA (Ctf19p, Okp1p, Mcm21p, Ame1p) that functions as a platform for kinetochore assembly; required for the spindle assembly checkpoint; orthologous to human centromere constitutive-associated netw…	0	77.24	53	17	80	17	369	42.8	8.57	209.68	17	cell division;cell organization and biogenesis;regulation of biological process	chromosome;nucleus	protein binding		856089	YPL018W	XVI	CTF19
High	Master Protein	YGR113W	DAM1 SGDID:S000003345, Chr VII from 718893-719924, Genome Release 64-2-1, Verified ORF, "Essential subunit of the Dam1 complex (aka DASH complex); cooperates with Duo1p to connect the DASH complex with the microtubules (MT); couples kinetochores to the force produced by MT depolymerization thereby aiding in chromosome segregation; Ipl1p target for regulating kinetochore-MT attachments"	0	58.824	48	10	76	10	343	38.4	9.17	225.82	10	cell division;cell organization and biogenesis;regulation of biological process	chromosome;cytoplasm;cytoskeleton;nucleus	protein binding	Pf08653	853010	YGR113W	VII	DAM1
High	Master Protein	YJL034W	KAR2 SGDID:S000003571, Chr X from 381327-383375, Genome Release 64-2-1, Verified ORF, "ATPase involved in protein import into the ER; also acts as a chaperone to mediate protein folding in the ER and may play a role in ER export of soluble proteins; regulates the unfolded protein response via interaction with Ire1p"	0	47.692	22	11	74	10	682	74.4	4.93	191.39	11	cell organization and biogenesis			Pf00012, Pf06723		YJL034W	X
High	Master Protein	YHR174W	ENO2 SGDID:S000001217, Chr VIII from 451327-452640, Genome Release 64-2-1, Verified ORF, "Enolase II, a phosphopyruvate hydratase; catalyzes conversion of 2-phosphoglycerate to phosphoenolpyruvate during glycolysis and the reverse reaction during gluconeogenesis; expression induced in response to glucose; ENO2 has a paralog, ENO1, that arose from the whole genome duplication"	0	71.41	52	13	72	7	437	46.9	6	168.95	13	metabolic process		catalytic activity;metal ion binding	Pf00113, Pf03952, Pf13378		YHR174W	VIII
High	Master Protein	YKR037C	SPC34 SGDID:S000001745, Chr XI from 511797-510910, Genome Release 64-2-1, reverse complement, Verified ORF, "Essential subunit of the Dam1 complex (aka DASH complex); complex couples kinetochores to the force produced by MT depolymerization thereby aiding in chromosome segregation; also localized to nuclear side of spindle pole body"	0	83.054	60	15	69	15	295	34.1	8.29	189.28	15	cell organization and biogenesis			Pf08657		YKR037C; WN66_04035	XI
High	Master Protein	YJR045C	SSC1 SGDID:S000003806, Chr X from 521602-519638, Genome Release 64-2-1, reverse complement, Verified ORF, "Hsp70 family ATPase; constituent of the import motor component of the Translocase of the Inner Mitochondrial membrane (TIM23 complex); involved in protein translocation and folding; subunit of SceI endonuclease; SSC1 has a paralog, ECM10, that arose from the whole genome duplication"	0	53.468	28	11	65	11	654	70.6	5.59	177.52	11	cell organization and biogenesis;metabolic process		nucleotide binding;protein binding	Pf00012, Pf06723		YJR045C	X
High	Master Protein	YER117W	RPL23B SGDID:S000000919, Chr V from 396769-396810,397282-397653, Genome Release 64-2-1, Verified ORF, "Ribosomal 60S subunit protein L23B; homologous to mammalian ribosomal protein L23 and bacterial L14; RPL23B has a paralog, RPL23A, that arose from the whole genome duplication"	0	38.244	36	6	61	6	137	14.5	10.33	137.33	6	metabolic process	ribosome	structural molecule activity	Pf00238		YBL087C; YER117W; WN66_00157; WN66_01884	II; V
High	Master Protein	YGR179C	OKP1 SGDID:S000003411, Chr VII from 854895-853675, Genome Release 64-2-1, reverse complement, Verified ORF, "Outer kinetochore protein required for accurate chromosome segregation; component of COMA (Ctf19p, Okp1p, Mcm21p, Ame1p) a kinetochore sub-complex which functions as a platform for kinetochore assembly; orthologous to human centromere constitutive-associated network (CCAN) subunit CENP-Q a…	0	56.421	37	13	60	13	406	47.3	6.51	152.86	13	cell division;cell organization and biogenesis	chromosome;nucleus	protein binding		853090	YGR179C	VII	OKP1
High	Master Protein	YPL106C	SSE1 SGDID:S000006027, Chr XVI from 352275-350194, Genome Release 64-2-1, reverse complement, Verified ORF, "ATPase component of heat shock protein Hsp90 chaperone complex; plays a role in determining prion variants; binds unfolded proteins; member of the heat shock protein 70 (HSP70) family; localized to the cytoplasm; deletion results in spindle elongation in S phase; SSE1 has a paralog, SSE2, …	0	73.433	40	15	54	13	693	77.3	5.22	163.66	15				Pf00012		YPL106C	XVI
High	Master Protein	sp	K1C10_HUMAN	0	52.731	25	8	54	8	593	59.5	5.21	147.69	8
High	Master Protein	YGL008C	PMA1 SGDID:S000002976, Chr VII from 482666-479910, Genome Release 64-2-1, reverse complement, Verified ORF, "Plasma membrane P2-type H+-ATPase; pumps protons out of cell; major regulator of cytoplasmic pH and plasma membrane potential; long-lived protein asymmetrically distributed at plasma membrane between mother cells and buds; accumulates at high levels in mother cells during aging, buds emerg…	0	52.547	24	13	53	13	918	99.6	5.11	123.26	13	metabolic process		catalytic activity;metal ion binding;nucleotide binding	Pf00122, Pf00690, Pf00702, Pf08282, Pf12710		YGL008C	VII
High	Master Protein	YDR383C	NKP1 SGDID:S000002791, Chr IV from 1240676-1239960, Genome Release 64-2-1, reverse complement, Verified ORF, "Central kinetochore protein and subunit of the Ctf19 complex; mutants have elevated rates of chromosome loss; orthologous to fission yeast kinetochore protein fta4"	0	42.16	30	5	53	5	238	27	4.6	203.35	5	cell division	chromosome;nucleus	protein binding		851991	YDR383C	IV	NKP1
High	Master Protein	YDR016C	DAD1 SGDID:S000002423, Chr IV from 478758-478474, Genome Release 64-2-1, reverse complement, Verified ORF, "Essential subunit of the Dam1 complex (aka DASH complex); complex couples kinetochores to the force produced by MT depolymerization thereby aiding in chromosome segregation; is transferred to the kinetochore prior to mitosis"	0	30.598	63	4	53	4	94	10.5	4.31	159.82	4	cell organization and biogenesis			Pf08649		YDR016C; WN66_01069	IV
High	Master Protein	YER165W	PAB1 SGDID:S000000967, Chr V from 510373-512106, Genome Release 64-2-1, Verified ORF, "Poly(A) binding protein; part of the 3'-end RNA-processing complex, mediates interactions between the 5' cap structure and the 3' mRNA poly(A) tail, involved in control of poly(A) tail length, interacts with translation factor eIF-4G; stimulates, but is not required for the deadenylation activity of the Pan2p-P…	0	52.734	30	11	52	11	577	64.3	5.97	143.13	11			RNA binding	Pf00076, Pf00658, Pf13893, Pf14259		YER165W; WN66_01948	V
High	Master Protein	YDR318W	MCM21 SGDID:S000002726, Chr IV from 1103758-1103809,1103893-1104947, Genome Release 64-2-1, Verified ORF, "Component of the kinetochore sub-complex COMA; COMA (Ctf19p, Okp1p, Mcm21p, Ame1p) bridges kinetochore subunits in contact with centromeric DNA with subunits bound to microtubules during kinetochore assembly; involved in minichromosome maintenance; modified by sumoylation; orthologous to hum…	0	60.313	36	10	51	10	368	42.9	5.05	141.91	10	cell organization and biogenesis	chromosome		Pf09496		YDR318W; WN66_01393	IV
High	Master Protein	YLR432W	IMD3 SGDID:S000004424, Chr XII from 1002557-1004128, Genome Release 64-2-1, Verified ORF, "Inosine monophosphate dehydrogenase; catalyzes the rate-limiting step in the de novo synthesis of GTP; member of a four-gene family in S. cerevisiae, constitutively expressed; IMD3 has a paralog, IMD4, that arose from the whole genome duplication"	0	49.774	38	12	49	7	523	56.5	7.4	134.88	12	metabolic process	cytoplasm;membrane	catalytic activity;metal ion binding;protein binding;RNA binding	Pf00106, Pf00478, Pf00571	851152	YLR432W	XII	IMD3
High	Master Protein	YMR100W	MUB1 SGDID:S000004706, Chr XIII from 466300-468162, Genome Release 64-2-1, Verified ORF, "MYND domain-containing protein; required for ubiquitination and turnover of Rpn4p; interacts with Ubr2p (E3) and indirectly with Rad6p (E2); short-lived protein degraded in a Ubr2p/Rad6p dependent manner; similar to the A. nidulans samB gene"	0	61.34	40	14	48	14	620	72.2	6.89	119.85	14				Pf01753		YMR100W	XIII
High	Master Protein	YJR009C	TDH2 SGDID:S000003769, Chr X from 454681-453683, Genome Release 64-2-1, reverse complement, Verified ORF, "Glyceraldehyde-3-phosphate dehydrogenase (GAPDH), isozyme 2; involved in glycolysis and gluconeogenesis; tetramer that catalyzes reaction of glyceraldehyde-3-phosphate to 1,3 bis-phosphoglycerate; detected in cytoplasm and cell wall; protein abundance increases in response to DNA replication…	0	41.206	40	10	47	3	332	35.8	6.96	113.39	10	metabolic process		catalytic activity;nucleotide binding	Pf00044, Pf02800		YJR009C; WN66_03586	X
High	Master Protein	YBR118W	TEF2 SGDID:S000000322, Chr II from 477671-479047, Genome Release 64-2-1, Verified ORF, "Translational elongation factor EF-1 alpha; also encoded by TEF1; functions in the binding reaction of aminoacyl-tRNA (AA-tRNA) to ribosomes; TEF2-RFP levels increase during replicative aging; may also have a role in tRNA re-export from the nucleus; TEF2 has a paralog, TEF1, that arose from the whole genome du…	0	58.445	42	10	45	10	458	50	9.04	115.45	10	metabolic process	cytoplasm	catalytic activity;nucleotide binding;RNA binding	Pf00009, Pf03143, Pf03144		YBR118W; YPR080W; WN66_06631; WN66_00384	II; XVI
High	Master Protein	YGR192C	TDH3 SGDID:S000003424, Chr VII from 883810-882812, Genome Release 64-2-1, reverse complement, Verified ORF, "Glyceraldehyde-3-phosphate dehydrogenase (GAPDH), isozyme 3; involved in glycolysis and gluconeogenesis; tetramer that catalyzes the reaction of glyceraldehyde-3-phosphate to 1,3 bis-phosphoglycerate; detected in the cytoplasm and cell wall; GAPDH-derived antimicrobial peptides secreted by…	0	44.963	50	10	43	3	332	35.7	6.96	105.77	10	cell death;metabolic process;transport	cytoplasm;cytosol;membrane;mitochondrion;nucleus	catalytic activity;nucleotide binding;RNA binding	Pf00044, Pf01113, Pf02800	853106	YGR192C	VII	TDH3
High	Master Protein	YLL045C	RPL8B SGDID:S000003968, Chr XII from 48629-47859, Genome Release 64-2-1, reverse complement, Verified ORF, "Ribosomal 60S subunit protein L8B; required for processing of 27SA3 pre-rRNA to 27SB pre-rRNA during assembly of large ribosomal subunit; depletion leads to a turnover of pre-rRNA; L8 binds to Domain I of 25S and 5.8 S rRNAs; mutation results in decreased amounts of free 60S subunits; homol…	0	24.987	23	6	41	6	256	28.1	10.02	92.88	6				Pf01248		YLL045C; WN66_04128	XII
High	Master Protein	YLR044C	PDC1 SGDID:S000004034, Chr XII from 234081-232390, Genome Release 64-2-1, reverse complement, Verified ORF, "Major of three pyruvate decarboxylase isozymes; key enzyme in alcoholic fermentation; decarboxylates pyruvate to acetaldehyde; involved in amino acid catabolism; subject to glucose-, ethanol-, and autoregulation; activated by phosphorylation in response to glucose levels; N-terminally prop…	0	61.261	25	8	40	8	563	61.5	6.19	121.37	8	metabolic process	cytoplasm;cytosol;nucleus	catalytic activity;metal ion binding	Pf00205, Pf02775, Pf02776	850733	YLR044C	XII	PDC1
High	Master Protein	YNL030W	HHF2 SGDID:S000004975, Chr XIV from 576727-577038, Genome Release 64-2-1, Verified ORF, "Histone H4; core histone protein required for chromatin assembly and chromosome function; one of two identical histone proteins (see also HHF1); contributes to telomeric silencing; N-terminal domain involved in maintaining genomic integrity"	0	48.133	37	8	40	8	103	11.4	11.36	64.15	8	cell differentiation;cell organization and biogenesis;metabolic process;regulation of biological process	chromosome;nucleus	DNA binding;protein binding	Pf00125, Pf02969	852294; 855701	YNL030W; YBR009C	II; XIV	HHF1; HHF2
High	Master Protein	YBR107C	IML3 SGDID:S000000311, Chr II from 454530-453793, Genome Release 64-2-1, reverse complement, Verified ORF, "Outer kinetochore protein and component of the Ctf19 complex; involved in the establishment of pericentromeric cohesion during mitosis; prevents non-disjunction of sister chromatids during meiosis II; forms a stable complex with Chl4p; required for localization of Sgo1p to pericentric sites…	0	20.861	29	6	38	6	245	28	5.21	93.33	6						YBR107C; WN66_00372	II
High	Master Protein	YBR048W	RPS11B SGDID:S000000252, Chr II from 332831-332875,333387-333812, Genome Release 64-2-1, Verified ORF, "Protein component of the small (40S) ribosomal subunit; homologous to mammalian ribosomal protein S11 and bacterial S17; RPS11B has a paralog, RPS11A, that arose from the whole genome duplication"	0	18.77	38	5	37	5	156	17.7	10.78	60.06	5	metabolic process	ribosome	structural molecule activity	Pf00366		YBR048W; YDR025W; WN66_00303; WN66_01079	II; IV
High	Master Protein	YOL127W	RPL25 SGDID:S000005487, Chr XV from 80348-80360,80775-81190, Genome Release 64-2-1, Verified ORF, "Ribosomal 60S subunit protein L25; primary rRNA-binding ribosomal protein component of large ribosomal subunit; binds to 25S rRNA via a conserved C-terminal motif; homologous to mammalian ribosomal protein L23A and bacterial L23"	0	21.773	29	4	36	4	142	15.7	10.11	86.67	4	metabolic process	ribosome	structural molecule activity	Pf00276, Pf03939		YOL127W; WN66_05675	XV
High	Master Protein	YGR254W	ENO1 SGDID:S000003486, Chr VII from 1000927-1002240, Genome Release 64-2-1, Verified ORF, "Enolase I, a phosphopyruvate hydratase; catalyzes conversion of 2-phosphoglycerate to phosphoenolpyruvate during glycolysis and the reverse reaction during gluconeogenesis; expression repressed in response to glucose; protein abundance increases in response to DNA replication stress; N-terminally propionyla…	0	37.842	28	7	35	1	437	46.8	6.62	82.58	7	metabolic process		catalytic activity;metal ion binding	Pf00113, Pf03952, Pf13378		YGR254W	VII
High	Master Protein	YGL147C	RPL9A SGDID:S000003115, Chr VII from 228329-227754, Genome Release 64-2-1, reverse complement, Verified ORF, "Ribosomal 60S subunit protein L9A; homologous to mammalian ribosomal protein L9 and bacterial L6; RPL9A has a paralog, RPL9B, that arose from a single-locus duplication"	0	20.409	28	4	35	1	191	21.6	9.73	78.15	4	metabolic process	ribosome	RNA binding;structural molecule activity	Pf00347		YGL147C	VII
High	Master Protein	YAL038W	CDC19 SGDID:S000000036, Chr I from 71786-73288, Genome Release 64-2-1, Verified ORF, "Pyruvate kinase; functions as a homotetramer in glycolysis to convert phosphoenolpyruvate to pyruvate, the input for aerobic (TCA cycle) or anaerobic (glucose fermentation) respiration; regulated via allosteric activation by fructose bisphosphate; CDC19 has a paralog, PYK2, that arose from the whole genome dupli…	0	57.176	45	12	33	12	500	54.5	7.68	96.09	12	metabolic process		catalytic activity;metal ion binding	Pf00224, Pf02887, Pf03328		YAL038W; WN66_00036	I
High	Master Protein	YML056C	IMD4 SGDID:S000004520, Chr XIII from 163308-162194,164176-163717, Genome Release 64-2-1, reverse complement, Verified ORF, "Inosine monophosphate dehydrogenase; catalyzes the rate-limiting step in the de novo synthesis of GTP; member of a four-gene family in S. cerevisiae, constitutively expressed; IMD4 has a paralog, IMD3, that arose from the whole genome duplication"	0	41.485	31	9	33	4	524	56.4	8.16	88.12	9	metabolic process		catalytic activity	Pf00106, Pf00478, Pf00571		YML056C	XIII
High	Master Protein	YKR001C	VPS1 SGDID:S000001709, Chr XI from 442722-440608, Genome Release 64-2-1, reverse complement, Verified ORF, "Dynamin-like GTPase required for vacuolar sorting; also involved in actin cytoskeleton organization, endocytosis, late Golgi-retention of some proteins, regulation of peroxisome biogenesis"	0	35.286	21	9	33	9	704	78.7	7.91	67.91	9			catalytic activity;nucleotide binding	Pf00350, Pf01031, Pf02212		YKR001C	XI
High	Master Protein	YLR340W	RPP0 SGDID:S000004332, Chr XII from 805887-806825, Genome Release 64-2-1, Verified ORF, "Conserved ribosomal protein P0 of the ribosomal stalk; involved in interaction between translational elongation factors and the ribosome; phosphorylated on serine 302; homologous to mammalian ribosomal protein LP0 and bacterial L10"	0	11.973	11	3	33	3	312	33.7	4.83	74.37	3				Pf00428, Pf00466		YLR340W	XII
High	Master Protein	YFL037W	TUB2 SGDID:S000001857, Chr VI from 56336-57709, Genome Release 64-2-1, Verified ORF, "Beta-tubulin; associates with alpha-tubulin (Tub1p and Tub3p) to form tubulin dimer, which polymerizes to form microtubules; mutation in human ortholog is associated with congenital fibrosis of the extraocular muscles (CFEOM) with polymicrogyria"	0	24.084	22	6	32	6	457	50.9	4.75	78.32	6			catalytic activity;nucleotide binding;structural molecule activity	Pf00091, Pf03953		YFL037W; BAA09202; WN66_02005	VI
High	Master Protein	YDR385W	EFT2 SGDID:S000002793, Chr IV from 1243230-1245758, Genome Release 64-2-1, Verified ORF, "Elongation factor 2 (EF-2), also encoded by EFT1; catalyzes ribosomal translocation during protein synthesis; contains diphthamide, the unique posttranslationally modified histidine residue specifically ADP-ribosylated by diphtheria toxin; EFT2 has a paralog, EFT1, that arose from the whole genome duplicatio…	0	44.284	27	12	31	12	842	93.2	6.32	69.69	12			catalytic activity;nucleotide binding	Pf00009, Pf00679, Pf01926, Pf03144, Pf03764, Pf14492		YOR133W; YDR385W; WN66_01469	XV; IV
High	Master Protein	YNL178W	RPS3 SGDID:S000005122, Chr XIV from 302680-303402, Genome Release 64-2-1, Verified ORF, "Protein component of the small (40S) ribosomal subunit; has apurinic/apyrimidinic (AP) endonuclease activity; essential for viability; homologous to mammalian ribosomal protein S3 and bacterial S3"	0	32.885	46	8	31	8	240	26.5	9.41	58.03	8	metabolic process;response to stimulus;transport	cytoplasm;nucleus;ribosome	catalytic activity;DNA binding;protein binding;RNA binding;structural molecule activity	Pf00189, Pf07650	855543	YNL178W	XIV	RPS3
High	Master Protein	YGL061C	DUO1 SGDID:S000003029, Chr VII from 389711-388968, Genome Release 64-2-1, reverse complement, Verified ORF, "Essential subunit of the Dam1 complex (aka DASH complex); cooperates with Dam1p to connect the DASH complex with microtubules (MT); couples kinetochores to the force produced by MT depolymerization thereby aiding in chromosome segregation; is transferred to the kinetochore prior to mitosis"	0	42.199	39	8	30	8	247	27.5	9.96	60.53	8	cell organization and biogenesis			Pf08651		YGL061C	VII
High	Master Protein	YKL049C	CSE4 SGDID:S000001532, Chr XI from 346764-346075, Genome Release 64-2-1, reverse complement, Verified ORF, "Centromere protein that resembles histone H3; associated with promoters, accessible chromatin and RNA polymerase II-bound regions; phosphorylated Cse4p associates with centromeres; required for proper kinetochore function; levels regulated by E3 ubiquitin ligase Psh1p; phosphorylation of Cs…	0	27.193	37	6	30	6	229	26.8	9.31	54.22	6		chromosome	DNA binding;protein binding	Pf00125		YKL049C; WN66_03941	XI
High	Master Protein	YOL120C	RPL18A SGDID:S000005480, Chr XV from 93843-93395,94402-94291, Genome Release 64-2-1, reverse complement, Verified ORF, "Ribosomal 60S subunit protein L18A; intron of RPL18A pre-mRNA forms stem-loop structures that are a target for Rnt1p cleavage leading to degradation; homologous to mammalian ribosomal protein L18, no bacterial homolog; RPL18A has a paralog, RPL18B, that arose from the whole geno…	0	11.255	15	2	30	2	186	20.6	11.71	81.63	2	metabolic process	ribosome	structural molecule activity	Pf00828		YOL120C; YNL301C; WN66_05682; WN66_05232	XV; XIV
High	Master Protein	sp	K22E_HUMAN	0	30.959	25	7	29	7	645	65.8	8	69.73	7
High	Master Protein	YBR031W	RPL4A SGDID:S000000235, Chr II from 300166-301254, Genome Release 64-2-1, Verified ORF, "Ribosomal 60S subunit protein L4A; N-terminally acetylated; homologous to mammalian ribosomal protein L4 and bacterial L4; RPL4A has a paralog, RPL4B, that arose from the whole genome duplication"	0	54.65	37	8	27	1	362	39.1	10.64	81.67	8	metabolic process	ribosome	structural molecule activity	Pf00573, Pf14374		YBR031W; WN66_00283	II
High	Master Protein	YNL067W	RPL9B SGDID:S000005011, Chr XIV from 499681-500256, Genome Release 64-2-1, Verified ORF, "Ribosomal 60S subunit protein L9B; homologous to mammalian ribosomal protein L9 and bacterial L6; RPL9B has a paralog, RPL9A, that arose from a single-locus duplication"	0	20.811	28	4	27	1	191	21.6	9.66	56.47	4	metabolic process	ribosome	RNA binding;structural molecule activity	Pf00347		YNL067W; WN66_05478	XIV
High	Master Protein	YDR012W	RPL4B SGDID:S000002419, Chr IV from 471853-472941, Genome Release 64-2-1, Verified ORF, "Ribosomal 60S subunit protein L4B; homologous to mammalian ribosomal protein L4 and bacterial L4; RPL4B has a paralog, RPL4A, that arose from the whole genome duplication"	0	52.639	37	8	25	1	362	39	10.64	69.87	8	metabolic process	cytoplasm;nucleus;ribosome	RNA binding;structural molecule activity	Pf00573, Pf14374	851575	YDR012W	IV	RPL4B
High	Master Protein	YDL014W	NOP1 SGDID:S000002172, Chr IV from 427364-428347, Genome Release 64-2-1, Verified ORF, "Histone glutamine methyltransferase, modifies H2A at Q105 in nucleolus; component of the small subunit processome complex, which is required for processing of pre-18S rRNA; ortholog of mammalian fibrillarin"	0	38.522	21	5	25	5	327	34.4	10.24	69.09	5	metabolic process		catalytic activity;RNA binding	Pf01269		YDL014W; WN66_01035	IV
High	Master Protein	YGL030W	RPL30 SGDID:S000002998, Chr VII from 439091-439093,439324-439638, Genome Release 64-2-1, Verified ORF, "Ribosomal 60S subunit protein L30; involved in pre-rRNA processing in the nucleolus; autoregulates splicing of its transcript; homologous to mammalian ribosomal protein L30, no bacterial homolog"	0	25.271	61	6	25	6	105	11.4	9.8	71.77	6	metabolic process	ribosome	structural molecule activity	Pf01248		YGL030W; WN66_02374	VII
High	Master Protein	YDR190C	RVB1 SGDID:S000002598, Chr IV from 841995-840604, Genome Release 64-2-1, reverse complement, Verified ORF, "ATP-dependent DNA helicase, also known as pontin; member of the AAA+ and RuvB-like protein families; similar to Rvb2p; conserved component of multiple complexes including the INO80 complex, the Swr1 complex, and the R2TP complex (Rvb1-Rvb2-Tah1-Pih1); involved in multiple processes such as …	0	24.597	26	7	25	7	463	50.4	5.87	53.85	7	metabolic process;response to stimulus		catalytic activity;nucleotide binding	Pf00004, Pf05496, Pf06068		YDR190C; WN66_01258	IV
High	Master Protein	YDR418W	RPL12B SGDID:S000002826, Chr IV from 1301616-1302113, Genome Release 64-2-1, Verified ORF, "Ribosomal 60S subunit protein L12B; rpl12a rpl12b double mutant exhibits slow growth and slow translation; homologous to mammalian ribosomal protein L12 and bacterial L11; RPL12B has a paralog, RPL12A, that arose from the whole genome duplication"	0	23.629	49	6	25	6	165	17.8	9.41	57.85	6	cell organization and biogenesis;metabolic process	cytoplasm;ribosome	RNA binding;structural molecule activity	Pf00298, Pf03946	856656; 852026	YEL054C; YDR418W	V; IV	RPL12A; RPL12B
High	Master Protein	YLR325C	RPL38 SGDID:S000004317, Chr XII from 781379-781143, Genome Release 64-2-1, reverse complement, Verified ORF, "Ribosomal 60S subunit protein L38; homologous to mammalian ribosomal protein L38, no bacterial homolog"	0	16.469	45	5	25	5	78	8.8	10.93	44.4	5	metabolic process	ribosome	structural molecule activity	Pf01781		YLR325C; WN66_04510	XII
High	Master Protein	YDR099W	BMH2 SGDID:S000002506, Chr IV from 653607-654428, Genome Release 64-2-1, Verified ORF, "14-3-3 protein, minor isoform; controls proteome at post-transcriptional level, binds proteins and DNA, involved in regulation of many processes including exocytosis, vesicle transport, Ras/MAPK signaling, and rapamycin-sensitive signaling; protein increases in abundance and relative distribution to the nucleu…	0	27.888	36	6	24	6	273	31	4.88	66.05	6			protein binding	Pf00244		YDR099W	IV
High	Master Protein	YBR233W-A	DAD3 SGDID:S000007595, Chr II from 684977-685261, Genome Release 64-2-1, Verified ORF, "Essential subunit of the Dam1 complex (aka DASH complex); complex couples kinetochores to the force produced by MT depolymerization thereby aiding in chromosome segregation; is transferred to the kinetochore prior to mitosis"	0	25.318	77	6	24	6	94	10.8	5.45	76.22	6	cell organization and biogenesis			Pf08656		YBR233W-A; WN66_00512	II
High	Master Protein	YOR063W	RPL3 SGDID:S000005589, Chr XV from 444686-445849, Genome Release 64-2-1, Verified ORF, "Ribosomal 60S subunit protein L3; homologous to mammalian ribosomal protein L3 and bacterial L3; plays an important role in function of eIF5B in stimulating 3' end processing of 18S rRNA in context of 80S ribosomes that have not yet engaged in translation; involved in replication and maintenance of killer doub…	0	24.239	13	3	24	3	387	43.7	10.29	72.47	3	cell organization and biogenesis;metabolic process	cytoplasm;ribosome	nucleotide binding;protein binding;RNA binding;structural molecule activity	Pf00297	854229	YOR063W	XV	RPL3
High	Master Protein	YGL086W	MAD1 SGDID:S000003054, Chr VII from 347119-349368, Genome Release 64-2-1, Verified ORF, "Coiled-coil protein involved in spindle-assembly checkpoint; required for inhibition of karyopherin/importin Pse1p (aka Kap121p) upon spindle assembly checkpoint arrest; phosphorylated by Mps1p upon checkpoint activation which leads to inhibition of anaphase promoting complex activity; forms a complex with Ma…	0	29.497	16	6	23	6	749	87.6	5.44	63.82	6	regulation of biological process			Pf05557, Pf09726, Pf10267		YGL086W	VII
High	Master Protein	YCR012W	PGK1 SGDID:S000000605, Chr III from 137746-138996, Genome Release 64-2-1, Verified ORF, "3-phosphoglycerate kinase; catalyzes transfer of high-energy phosphoryl groups from the acyl phosphate of 1,3-bisphosphoglycerate to ADP to produce ATP; key enzyme in glycolysis and gluconeogenesis"	0	20.708	26	6	23	6	416	44.7	7.61	55.2	6	metabolic process		catalytic activity	Pf00162		YCR012W; CAA42329; WN66_00671	III
High	Master Protein	YOR312C	RPL20B SGDID:S000005839, Chr XV from 900767-900250,901194-901194, Genome Release 64-2-1, reverse complement, Verified ORF, "Ribosomal 60S subunit protein L20B; homologous to mammalian ribosomal protein L18A, no bacterial homolog; RPL20B has a paralog, RPL20A, that arose from the whole genome duplication"	0	15.448	25	4	23	4	172	20.4	10.3	67.35	4	cell organization and biogenesis;metabolic process	cytoplasm;nucleus;ribosome	catalytic activity;nucleotide binding;RNA binding;structural molecule activity	Pf01775	854489; 855283	YMR242C; YOR312C	XIII; XV	RPL20B; RPL20A
High	Master Protein	YKL138C-A	HSK3 SGDID:S000028421, Chr XI from 185012-184803, Genome Release 64-2-1, reverse complement, Verified ORF, "Essential subunit of the Dam1 complex (aka DASH complex); complex couples kinetochores to the force produced by MT depolymerization thereby aiding in chromosome segregation; is transferred to the kinetochore prior to mitosis"	0	10.972	48	3	23	3	69	8.1	8.16	36.71	3				Pf08227		YKL138C-A; WN66_03843	XI
High	Master Protein	sp	K1C9_HUMAN	0	39.749	25	7	22	7	623	62.1	5.3	71.8	7
High	Master Protein	sp	K2C1_HUMAN	0	25.795	14	7	22	7	643	65.8	8.12	37.31	7
High	Master Protein	YJR135C	MCM22 SGDID:S000003896, Chr X from 676778-676059, Genome Release 64-2-1, reverse complement, Verified ORF, "Outer kinetochore protein and component of the Ctf3 subcomplex; binds to centromeric DNA in a Ctf19p-dependent manner; involved in chromosome segregation and minichromosome maintenance; orthologous to human centromere constitutive-associated network (CCAN) subunit CENP-K and fission yeast s…	0	34.787	51	7	21	7	239	27.6	5.97	53.11	7						YJR135C	X
High	Master Protein	YDL126C	CDC48 SGDID:S000002284, Chr IV from 238664-236157, Genome Release 64-2-1, reverse complement, Verified ORF, "AAA ATPase; subunit of polyubiquitin-selective segregase complex involved in ERAD, cell wall integrity during heat stress, mitotic spindle disassembly; subunit of complex involved in mitochondria-associated degradation; role in mobilizing membrane bound transcription factors by regulated u…	0	29.921	20	10	21	10	835	91.9	4.94	52.02	10	cell communication;cell organization and biogenesis;metabolic process;regulation of biological process;response to stimulus;transport	cytoplasm;cytosol;endoplasmic reticulum;membrane;mitochondrion;nucleus	catalytic activity;enzyme regulator activity;nucleotide binding;protein binding;RNA binding	Pf00004, Pf00910, Pf01057, Pf01078, Pf02359, Pf02933, Pf05496, Pf06068, Pf07726, Pf07728, Pf13191, Pf13401	851431	YDL126C	IV	CDC48
High	Master Protein	YNR016C	ACC1 SGDID:S000005299, Chr XIV from 661374-654673, Genome Release 64-2-1, reverse complement, Verified ORF, "Acetyl-CoA carboxylase, biotin containing enzyme; catalyzes carboxylation of cytosolic acetyl-CoA to form malonyl-CoA and regulates histone acetylation by regulating the availablity of acetyl-CoA; required for de novo biosynthesis of long-chain fatty acids; ACC1 has a paralog, HFA1, that a…	0	23.019	5	7	21	7	2233	250.2	6.28	46.2	7	metabolic process		catalytic activity;metal ion binding;nucleotide binding	Pf00289, Pf00364, Pf01039, Pf02655, Pf02785, Pf02786, Pf08326, Pf13535, Pf15632		YNR016C	XIV
High	Master Protein	sp	ADH1_YEAST	0	22.966	22	5	21	3	348	36.8	6.74	66.45	5
High	Master Protein	YKL022C	CDC16 SGDID:S000001505, Chr XI from 397248-394726, Genome Release 64-2-1, reverse complement, Verified ORF, "Subunit of the anaphase-promoting complex/cyclosome (APC/C); which is a ubiquitin-protein ligase required for degradation of anaphase inhibitors, including mitotic cyclins, during the metaphase/anaphase transition; required for sporulation; relocalizes to the cytosol in response to hypoxia"	0	20.529	10	5	21	5	840	94.9	6.77	37.47	5			protein binding	Pf00515, Pf07719, Pf12895, Pf13414, Pf13424, Pf13432		YKL022C	XI
High	Master Protein	YBL003C	HTA2 SGDID:S000000099, Chr II from 235792-235394, Genome Release 64-2-1, reverse complement, Verified ORF, "Histone H2A; core histone protein required for chromatin assembly and chromosome function; one of two nearly identical (see also HTA1) subtypes; DNA damage-dependent phosphorylation by Mec1p facilitates DNA repair; acetylated by Nat4p"	0	23.463	35	4	20	4	132	14	10.67	43.89	4		chromosome;nucleus	DNA binding;protein binding	Pf00125		YBL003C; WN66_00252	II
High	Master Protein	YCR031C	RPS14A SGDID:S000000627, Chr III from 177906-177500,178220-178214, Genome Release 64-2-1, reverse complement, Verified ORF, "Protein component of the small (40S) ribosomal subunit; required for ribosome assembly and 20S pre-rRNA processing; mutations confer cryptopleurine resistance; homologous to mammalian ribosomal protein S14 and bacterial S11; RPS14A has a paralog, RPS14B, that arose from the…	0	17.913	45	5	20	5	137	14.5	10.73	49.98	5	cell organization and biogenesis;metabolic process	cytoplasm;nucleus;ribosome	RNA binding;structural molecule activity	Pf00411	850397	YCR031C	III	RPS14A
High	Master Protein	YLR153C	ACS2 SGDID:S000004143, Chr XII from 447575-445524, Genome Release 64-2-1, reverse complement, Verified ORF, "Acetyl-coA synthetase isoform; along with Acs1p, acetyl-coA synthetase isoform is the nuclear source of acetyl-coA for histone acetylation; mutants affect global transcription; required for growth on glucose; expressed under anaerobic conditions"	0	9.36	6	3	20	3	683	75.4	6.68	51.26	3	metabolic process		catalytic activity;nucleotide binding	Pf00501, Pf13193		YLR153C	XII
High	Master Protein	YDR471W	RPL27B SGDID:S000002879, Chr IV from 1401770-1401800,1402185-1402564, Genome Release 64-2-1, Verified ORF, "Ribosomal 60S subunit protein L27B; homologous to mammalian ribosomal protein L27, no bacterial homolog; RPL27B has a paralog, RPL27A, that arose from the whole genome duplication"	0	6.814	17	2	20	2	136	15.5	10.36	29.69	2	metabolic process	ribosome	structural molecule activity	Pf01777, Pf07431		YDR471W	IV
High	Master Protein	YIL142W	CCT2 SGDID:S000001404, Chr IX from 83302-84885, Genome Release 64-2-1, Verified ORF, "Subunit beta of the cytosolic chaperonin Cct ring complex; related to Tcp1p, required for the assembly of actin and tubulins in vivo"	0	24.912	23	7	19	7	527	57.2	6.11	51.24	7	metabolic process	cytoplasm;cytosol	nucleotide binding;protein binding	Pf00118	854664	YIL142W	IX	CCT2
High	Master Protein	YML073C	RPL6A SGDID:S000004538, Chr XIII from 123742-123227,124172-124158, Genome Release 64-2-1, reverse complement, Verified ORF, "Ribosomal 60S subunit protein L6A; N-terminally acetylated; binds 5.8S rRNA; homologous to mammalian ribosomal protein L6, no bacterial homolog; RPL6A has a paralog, RPL6B, that arose from the whole genome duplication"	0	15.325	33	5	19	2	176	19.9	10.1	36.76	5	metabolic process	ribosome	structural molecule activity	Pf01159		YML073C; WN66_04734	XIII
High	Master Protein	YJL014W	CCT3 SGDID:S000003551, Chr X from 407558-409162, Genome Release 64-2-1, Verified ORF, "Subunit of the cytosolic chaperonin Cct ring complex; related to Tcp1p, required for the assembly of actin and tubulins in vivo; capable of binding Q/N rich proteins and mediating their folding"	0	14.768	15	5	19	5	534	58.8	6.11	35.86	5	metabolic process	cytoplasm;cytosol	nucleotide binding;protein binding	Pf00118	853438	YJL014W	X	CCT3
High	Master Protein	YLR381W	CTF3 SGDID:S000004373, Chr XII from 879723-881924, Genome Release 64-2-1, Verified ORF, "Outer kinetochore protein that forms a complex with Mcm16p and Mcm22p; may bind the kinetochore to spindle microtubules; required for the spindle assembly checkpoint; orthologous to human centromere constitutive-associated network (CCAN) subunit CENP-I and fission yeast mis6"	0	30.301	16	7	18	7	733	84.2	8.72	51.72	7						YLR381W	XII
High	Master Protein	YMR142C	RPL13B SGDID:S000004750, Chr XIII from 550801-550206,551207-551204, Genome Release 64-2-1, reverse complement, Verified ORF, "Ribosomal 60S subunit protein L13B; not essential for viability; homologous to mammalian ribosomal protein L13, no bacterial homolog; RPL13B has a paralog, RPL13A, that arose from the whole genome duplication"	0	24.403	27	4	18	4	199	22.5	11.08	54.05	4	cell communication;metabolic process;response to stimulus	cytoplasm;ribosome	RNA binding;structural molecule activity	Pf01294	855173	YMR142C	XIII	RPL13B
High	Master Protein	YDR382W	RPP2B SGDID:S000002790, Chr IV from 1239492-1239824, Genome Release 64-2-1, Verified ORF, "Ribosomal protein P2 beta; a component of the ribosomal stalk, which is involved in the interaction between translational elongation factors and the ribosome; free (non-ribosomal) P2 stimulates the phosphorylation of the eIF2 alpha subunit (Sui2p) by Gcn2p; regulates the accumulation of P1 (Rpp1Ap and Rpp1B…	0	18.597	56	5	18	5	110	11	4.15	50.48	5	metabolic process;regulation of biological process	cytoplasm;ribosome;vacuole	enzyme regulator activity;protein binding;structural molecule activity		851990	YDR382W	IV	RPP2B
High	Master Protein	YOR195W	SLK19 SGDID:S000005721, Chr XV from 712866-715331, Genome Release 64-2-1, Verified ORF, "Kinetochore-associated protein; required for chromosome segregation and kinetochore clustering; required for normal segregation of chromosomes in meiosis and mitosis; component of the FEAR regulatory network, which promotes Cdc14p release from the nucleolus during anaphase; potential Cdc28p substrate"	0	29.224	13	7	17	7	821	95.3	4.91	39.79	7	metabolic process			Pf04111, Pf04156, Pf05667, Pf12709, Pf13166		YOR195W	XV
High	Master Protein	YML085C	TUB1 SGDID:S000004550, Chr XIII from 99259-97941,99400-99376, Genome Release 64-2-1, reverse complement, Verified ORF, "Alpha-tubulin; associates with beta-tubulin (Tub2p) to form tubulin dimer, which polymerizes to form microtubules; relative distribution to nuclear foci increases upon DNA replication stress; TUB1 has a paralog, TUB3, that arose from the whole genome duplication"	0	23.214	28	7	17	5	447	49.8	5.07	44.03	7	cell organization and biogenesis;cellular component movement;transport	cytoplasm;cytoskeleton;nucleus	catalytic activity;nucleotide binding;structural molecule activity	Pf00091, Pf03953	854889	YML085C	XIII	TUB1
High	Master Protein	YLR197W	NOP56 SGDID:S000004187, Chr XII from 546097-547611, Genome Release 64-2-1, Verified ORF, "Essential evolutionarily-conserved nucleolar protein; component of the box C/D snoRNP complexes that direct 2'-O-methylation of pre-rRNA during its maturation; overexpression causes spindle orientation defects"	0	21.668	14	6	17	6	504	56.8	8.9	39.01	6	metabolic process	nucleus	protein binding;RNA binding	Pf01798, Pf08060, Pf08156	850894	YLR197W	XII	NOP56
High	Master Protein	YPL090C	RPS6A SGDID:S000006011, Chr XVI from 377995-377291,378395-378390, Genome Release 64-2-1, reverse complement, Verified ORF, "Protein component of the small (40S) ribosomal subunit; homologous to mammalian ribosomal protein S6, no bacterial homolog; RPS6A has a paralog, RPS6B, that arose from the whole genome duplication"	0	19.953	28	5	17	5	236	27	10.45	37.15	5	metabolic process	cytoplasm;nucleus;ribosome	structural molecule activity	Pf01092	852479; 856015	YBR181C; YPL090C	II; XVI	RPS6B; RPS6A
High	Master Protein	YCL028W	RNQ1 SGDID:S000000533, Chr III from 70150-71367, Genome Release 64-2-1, Verified ORF, "[PIN(+)] prion; an infectious protein conformation that is generally an ordered protein aggregate"	0	10.575	19	3	17	3	405	42.6	6.64	29.83	3			protein binding			YCL028W; CAC42958	III
High	Master Protein	YHL001W	RPL14B SGDID:S000000993, Chr VIII from 104277-104405,104804-105091, Genome Release 64-2-1, Verified ORF, "Ribosomal 60S subunit protein L14B; homologous to mammalian ribosomal protein L14, no bacterial homolog; RPL14B has a paralog, RPL14A, that arose from the whole genome duplication; protein abundance increases in response to DNA replication stress"	0	26.969	28	4	16	4	138	15.1	10.93	37.63	4	metabolic process	ribosome	structural molecule activity	Pf01929		YHL001W; WN66_03990; WN66_02800	VIII; XI
High	Master Protein	YGR140W	CBF2 SGDID:S000003372, Chr VII from 767429-770299, Genome Release 64-2-1, Verified ORF, "Essential kinetochore protein; component of the CBF3 multisubunit complex that binds to the CDEIII region of the centromere; Cbf2p also binds to the CDEII region possibly forming a different multimeric complex, ubiquitinated in vivo; sumoylated in an Mms21p-dependent manner; relative distribution to the spind…	0	21.62	10	6	16	6	956	111.8	6.19	35.39	6				Pf12550		YGR140W	VII
High	Master Protein	YDR447C	RPS17B SGDID:S000002855, Chr IV from 1355236-1354829,1355553-1355551, Genome Release 64-2-1, reverse complement, Verified ORF, "Ribosomal protein 51 (rp51) of the small (40s) subunit; homologous to mammalian ribosomal protein S17, no bacterial homolog; RPS17B has a paralog, RPS17A, that arose from the whole genome duplication; protein abundance increases in response to DNA replication stress"	0	21.365	43	5	16	5	136	15.8	10.51	25.53	5	metabolic process	ribosome	structural molecule activity	Pf00833		YDR447C; WN66_01533	IV
High	Master Protein	YNL064C	YDJ1 SGDID:S000005008, Chr XIV from 507097-505868, Genome Release 64-2-1, reverse complement, Verified ORF, "Type I HSP40 co-chaperone; involved in regulation of HSP90 and HSP70 functions; critical for determining cell size at Start as a function of growth rate; involved in protein translocation across membranes; member of the DnaJ family"	0	20.95	16	5	16	5	409	44.6	6.3	38.6	5	cell organization and biogenesis;metabolic process;regulation of biological process;response to stimulus;transport	cytoplasm;cytosol	enzyme regulator activity;metal ion binding;nucleotide binding;protein binding	Pf00226, Pf00684, Pf01556	855661	YNL064C	XIV	YDJ1
High	Master Protein	YLR448W	RPL6B SGDID:S000004440, Chr XII from 1028854-1028868,1029253-1029768, Genome Release 64-2-1, Verified ORF, "Ribosomal 60S subunit protein L6B; binds 5.8S rRNA; homologous to mammalian ribosomal protein L6, no bacterial homolog; RPL6B has a paralog, RPL6A, that arose from the whole genome duplication"	0	16.293	27	4	16	1	176	20	10.08	37.03	4	cell organization and biogenesis;metabolic process	cytoplasm;ribosome	RNA binding;structural molecule activity	Pf01159	851169	YLR448W	XII	RPL6B
High	Master Protein	YDR188W	CCT6 SGDID:S000002596, Chr IV from 836421-838061, Genome Release 64-2-1, Verified ORF, "Subunit of the cytosolic chaperonin Cct ring complex; related to Tcp1p, essential protein that is required for the assembly of actin and tubulins in vivo; contains an ATP-binding motif"	0	37.829	20	5	15	5	546	59.9	5.86	48.08	5	metabolic process		nucleotide binding;protein binding	Pf00118		YDR188W; WN66_01256	IV
High	Master Protein	YML010W	SPT5 SGDID:S000004470, Chr XIII from 247677-250868, Genome Release 64-2-1, Verified ORF, "Component of the universally conserved Spt4/5 complex (DSIF complex); the complex has multiple roles in concert with RNA polymerases I and II, including regulation of transcription elongation, RNA processing, quality control, and transcription-coupled DNA repair"	0	22.544	8	5	15	5	1063	115.6	5.25	34.68	5	regulation of biological process		protein binding	Pf00467, Pf03439, Pf11942		YML010W	XIII
High	Master Protein	YOL040C	RPS15 SGDID:S000005400, Chr XV from 253577-253149, Genome Release 64-2-1, reverse complement, Verified ORF, "Protein component of the small (40S) ribosomal subunit; homologous to mammalian ribosomal protein S15 and bacterial S19"	0	8.984	21	2	15	2	142	16	10.7	36.79	2	metabolic process	ribosome	RNA binding;structural molecule activity	Pf00203		YOL040C; WN66_05772	XV
High	Master Protein	YLR315W	NKP2 SGDID:S000004307, Chr XII from 764808-765269, Genome Release 64-2-1, Verified ORF, "Central kinetochore protein and subunit of the Ctf19 complex; mutants have elevated rates of chromosome loss; orthologous to fission yeast kinetochore protein cnl2"	0	7.855	15	2	15	2	153	17.9	4.68	37.85	2	cell division	chromosome;nucleus	protein binding	Pf09447	851025	YLR315W	XII	NKP2
High	Master Protein	YOR310C	NOP58 SGDID:S000005837, Chr XV from 898360-896825, Genome Release 64-2-1, reverse complement, Verified ORF, "Protein involved in producing mature rRNAs and snoRNAs; involved in pre-rRNA processing, 18S rRNA synthesis, and snoRNA synthesis; component of the small subunit processome complex, which is required for processing of pre-18S rRNA"	0	21.58	13	4	14	4	511	56.9	8.94	37.46	4	metabolic process;transport	nucleus	protein binding;RNA binding	Pf01798, Pf08060, Pf08156	854487	YOR310C	XV	NOP58
High	Master Protein	YFL039C	ACT1 SGDID:S000001855, Chr VI from 54377-53260,54696-54687, Genome Release 64-2-1, reverse complement, Verified ORF, "Actin; structural protein involved in cell polarization, endocytosis, and other cytoskeletal functions"	0	18.677	28	6	14	6	375	41.7	5.68	32.42	6	cell organization and biogenesis;cellular component movement;metabolic process;response to stimulus;transport	cytoplasm;cytoskeleton	catalytic activity;nucleotide binding;protein binding;structural molecule activity	Pf00022	850504	YFL039C	VI	ACT1
High	Master Protein	YDR320C-A	DAD4 SGDID:S000007604, Chr IV from 1108498-1108280, Genome Release 64-2-1, reverse complement, Verified ORF, "Essential subunit of the Dam1 complex (aka DASH complex); complex couples kinetochores to the force produced by MT depolymerization thereby aiding in chromosome segregation; is transferred to the kinetochore prior to mitosis"	0	18.14	26	2	14	2	72	8.2	7.34	48.82	2	cell organization and biogenesis			Pf08650		YDR320C-A; WN66_01396	IV
High	Master Protein	YOR204W	DED1 SGDID:S000005730, Chr XV from 722911-724725, Genome Release 64-2-1, Verified ORF, "ATP-dependent DEAD (Asp-Glu-Ala-Asp)-box RNA helicase; required for translation initiation of all yeast mRNAs; binds to mRNA cap-associated factors, and binding stimulates Ded1p RNA-dependent ATPase activity; mutation in human homolog DBY is associated with male infertility; human homolog DDX3X complements ded…	0	15.748	10	4	14	4	604	65.5	7.83	30.01	4			nucleotide binding	Pf00270, Pf00271		YOR204W	XV
High	Master Protein	YJL008C	CCT8 SGDID:S000003545, Chr X from 421663-419957, Genome Release 64-2-1, reverse complement, Verified ORF, "Subunit of the cytosolic chaperonin Cct ring complex; related to Tcp1p, required for the assembly of actin and tubulins in vivo"	0	13.385	13	4	14	4	568	61.6	5.72	31.37	4	metabolic process		nucleotide binding;protein binding	Pf00118, Pf02579		YJL008C; WN66_03568	X
High	Master Protein	YDR254W	CHL4 SGDID:S000002662, Chr IV from 965113-966489, Genome Release 64-2-1, Verified ORF, "Outer kinetochore protein required for chromosome stability; involved in new kinetochore assembly and sister chromatid cohesion; forms a stable complex with Iml3p; peripheral component of the Ctf19 kinetochore complex that interacts with Ctf19p, Ctf3p, and Mif2p; required for the spindle assembly checkpoint; o…	0	12.612	12	4	14	4	458	52.6	8.81	23.63	4	cell organization and biogenesis			Pf05238		YDR254W	IV
High	Master Protein	YPL143W	RPL33A SGDID:S000006064, Chr XVI from 282122-282140,282666-282970, Genome Release 64-2-1, Verified ORF, "Ribosomal 60S subunit protein L33A; N-terminally acetylated; rpl33a null mutant exhibits slow growth while rpl33a rpl33b double null mutant is inviable; homologous to mammalian ribosomal protein L35A, no bacterial homolog; RPL33A has a paralog, RPL33B, that arose from the whole genome duplicat…	0	11.663	25	3	14	2	107	12.1	11.08	30.75	3	metabolic process	ribosome	structural molecule activity	Pf01247		YPL143W; WN66_06396	XVI
High	Master Protein	YJR060W	CBF1 SGDID:S000003821, Chr X from 548759-549814, Genome Release 64-2-1, Verified ORF, "Basic helix-loop-helix (bHLH) protein; forms homodimer to bind E-box consensus sequence CACGTG present at MET gene promoters and centromere DNA element I (CDEI); affects nucleosome positioning at this motif; associates with other transcription factors such as Met4p and Isw1p to mediate transcriptional activatio…	0.004	5.911	12	2	14	2	351	39.4	5.03	27.61	2			protein binding	Pf00010		YJR060W	X
High	Master Protein	YFR031C-A	RPL2A SGDID:S000002104, Chr VI from 221267-220507,221418-221415, Genome Release 64-2-1, reverse complement, Verified ORF, "Ribosomal 60S subunit protein L2A; homologous to mammalian ribosomal protein L2 and bacterial L2; RPL2A has a paralog, RPL2B, that arose from the whole genome duplication"	0	26.608	35	6	13	6	254	27.4	11.11	24.26	6	metabolic process	ribosome	structural molecule activity	Pf00181, Pf03947		YIL018W; YFR031C-A; WN66_02090; WN66_03249	IX; VI
High	Master Protein	YOR234C	RPL33B SGDID:S000005760, Chr XV from 778859-778555,779405-779387, Genome Release 64-2-1, reverse complement, Verified ORF, "Ribosomal 60S subunit protein L33B; rpl33b null mutant exhibits normal growth while rpl33a rpl33b double null mutant is inviable; homologous to mammalian ribosomal protein L35A, no bacterial homolog; RPL33B has a paralog, RPL33A, that arose from the whole genome duplication"	0	11.868	25	3	13	2	107	12.2	11.08	28.09	3	metabolic process	ribosome	structural molecule activity	Pf01247		YOR234C; WN66_06075	XV
High	Master Protein	YMR303C	ADH2 SGDID:S000004918, Chr XIII from 874337-873291, Genome Release 64-2-1, reverse complement, Verified ORF, "Glucose-repressible alcohol dehydrogenase II; catalyzes the conversion of ethanol to acetaldehyde; involved in the production of certain carboxylate esters; regulated by ADR1"	0	10.582	11	3	13	1	348	36.7	6.74	40.08	3	metabolic process	cytoplasm	catalytic activity;metal ion binding	Pf00107, Pf08240	855349	YMR303C	XIII	ADH2
High	Master Protein	YOR322C	LDB19 SGDID:S000005849, Chr XV from 921062-918606, Genome Release 64-2-1, reverse complement, Verified ORF, "Alpha-arrestin involved in ubiquitin-dependent endocytosis; regulates endocytosis of plasma membrane proteins by recruiting the ubiquitin ligase Rsp5p to its targets; involved in the basal internalization and turnover of alpha-factor receptor Ste2p; recruits ubiquitin ligase Rsp5p to Ste2p…	0	13.95	8	3	12	3	818	89.8	8.54	20.27	3				Pf13002		YOR322C; WN66_06169	XV
High	Master Protein	YLR167W	RPS31 SGDID:S000004157, Chr XII from 498947-499405, Genome Release 64-2-1, Verified ORF, "Fusion protein cleaved to yield ribosomal protein S31 and ubiquitin; ubiquitin may facilitate assembly of the ribosomal protein into ribosomes; interacts genetically with translation factor eIF2B; homologous to mammalian ribosomal protein S27A, no bacterial homolog"	0	12.063	16	2	12	2	152	17.2	9.86	39.45	2	metabolic process	ribosome	protein binding;structural molecule activity	Pf00240, Pf01599, Pf11976, Pf13881, Pf14560		YLR167W; WN66_04344	XII
High	Master Protein	YBL002W	HTB2 SGDID:S000000098, Chr II from 236492-236887, Genome Release 64-2-1, Verified ORF, "Histone H2B; core histone protein required for chromatin assembly and chromosome function; nearly identical to HTB1; Rad6p-Bre1p-Lge1p mediated ubiquitination regulates reassembly after DNA replication, transcriptional activation, meiotic DSB formation and H3 methylation"	0	7.651	18	2	12	2	131	14.2	10.07	7.03	2		chromosome	DNA binding;protein binding	Pf00125		YBL002W; WN66_00253	II
High	Master Protein	YJR094W-A	RPL43B SGDID:S000003855, Chr X from 608305-608306,608582-608858, Genome Release 64-2-1, Verified ORF, "Ribosomal 60S subunit protein L43B; homologous to mammalian ribosomal protein L37A, no bacterial homolog; RPL43B has a paralog, RPL43A, that arose from the whole genome duplication; protein abundance increases in response to DNA replication stress"	0.004	4.919	20	1	12	1	92	10.1	10.42	30.3	1	metabolic process	cytoplasm;ribosome	metal ion binding;structural molecule activity	Pf01780	856156; 853557	YPR043W; YJR094W-A	XVI; X	RPL43A; RPL43B
High	Master Protein	YMR319C	FET4 SGDID:S000004938, Chr XIII from 914538-912880, Genome Release 64-2-1, reverse complement, Verified ORF, "Low-affinity Fe(II) transporter of the plasma membrane"	0	20.917	10	4	11	4	552	62.8	5.5	31.19	4	transport			Pf04120		YMR319C; WN66_05186	XIII
High	Master Protein	YBR127C	VMA2 SGDID:S000000331, Chr II from 492822-491269, Genome Release 64-2-1, reverse complement, Verified ORF, "Subunit B of V1 peripheral membrane domain of vacuolar H+-ATPase; an electrogenic proton pump found throughout the endomembrane system; contains nucleotide binding sites; also detected in the cytoplasm; protein abundance increases in response to DNA replication stress"	0	18.401	18	6	11	6	517	57.7	5.07	27.36	6	metabolic process;transport		catalytic activity;nucleotide binding;transporter activity	Pf00006, Pf00306, Pf02874		YBR127C; WN66_00395	II
High	Master Protein	YBR169C	SSE2 SGDID:S000000373, Chr II from 575996-573915, Genome Release 64-2-1, reverse complement, Verified ORF, "Member of the heat shock protein 70 (HSP70) family; may be involved in protein folding; localized to the cytoplasm; SSE2 has a paralog, SSE1, that arose from the whole genome duplication"	0	16.781	7	3	11	1	693	77.6	5.63	35.98	3	metabolic process;regulation of biological process	cytoplasm	enzyme regulator activity;nucleotide binding;protein binding	Pf00012	852467	YBR169C	II	SSE2
High	Master Protein	YJR145C	RPS4A SGDID:S000003906, Chr X from 702798-702027,703068-703055, Genome Release 64-2-1, reverse complement, Verified ORF, "Protein component of the small (40S) ribosomal subunit; mutation affects 20S pre-rRNA processing; homologous to mammalian ribosomal protein S4, no bacterial homolog; RPS4A has a paralog, RPS4B, that arose from the whole genome duplication"	0	16.766	20	3	11	3	261	29.4	10.08	27.98	3	metabolic process	cytoplasm;ribosome	RNA binding;structural molecule activity	Pf00900, Pf01479, Pf08071	856610; 853610	YJR145C; YHR203C	X; VIII	RPS4B; RPS4A
High	Master Protein	YHL015W	RPS20 SGDID:S000001007, Chr VIII from 75412-75777, Genome Release 64-2-1, Verified ORF, "Protein component of the small (40S) ribosomal subunit; overproduction suppresses mutations affecting RNA polymerase III-dependent transcription; homologous to mammalian ribosomal protein S20 and bacterial S10"	0.004	5.443	26	2	11	2	121	13.9	9.52	20.98	2	metabolic process	ribosome	RNA binding;structural molecule activity	Pf00338		YHL015W; WN66_02783	VIII
High	Master Protein	YPL235W	RVB2 SGDID:S000006156, Chr XVI from 103232-104647, Genome Release 64-2-1, Verified ORF, "ATP-dependent DNA helicase, also known as reptin; member of the AAA+ and RuvB protein families, similar to Rvb1p; conserved component of multiple complexes including the INO80 complex, the Swr1 complex, and the R2TP complex (Rvb1-Rvb2-Tah1-Pih1); involved in multiple processes such as chromatin remodeling, bo…	0	22.503	17	5	10	5	471	51.6	5.31	27.76	5	metabolic process		catalytic activity;nucleotide binding	Pf00004, Pf01078, Pf03796, Pf06068		YPL235W; WN66_06297	XVI
High	Master Protein	YGL135W	RPL1B SGDID:S000003103, Chr VII from 254641-255294, Genome Release 64-2-1, Verified ORF, "Ribosomal 60S subunit protein L1B; N-terminally acetylated; homologous to mammalian ribosomal protein L10A and bacterial L1; RPL1B has a paralog, RPL1A, that arose from the whole genome duplication; rpl1a rpl1b double null mutation is lethal"	0	20.029	29	5	10	5	217	24.5	9.72	24.75	5	metabolic process		RNA binding;structural molecule activity	Pf00687		YGL135W; YPL220W; WN66_02258; WN66_06313	VII; XVI
High	Master Protein	YLR441C	RPS1A SGDID:S000004433, Chr XII from 1018908-1018141, Genome Release 64-2-1, reverse complement, Verified ORF, "Ribosomal protein 10 (rp10) of the small (40S) subunit; homologous to mammalian ribosomal protein S3A, no bacterial homolog; RPS1A has a paralog, RPS1B, that arose from the whole genome duplication"	0	17.68	20	4	10	4	255	28.7	9.99	23.65	4	metabolic process	cytoplasm;cytosol;ribosome	structural molecule activity	Pf01015	851162	YLR441C	XII	RPS1A
High	Master Protein	YDR212W	TCP1 SGDID:S000002620, Chr IV from 887232-888911, Genome Release 64-2-1, Verified ORF, "Alpha subunit of chaperonin-containing T-complex; complex mediates protein folding in the cytosol; involved in actin cytoskeleton maintenance; overexpression in neurons suppresses formation of pathogenic conformations of huntingtin protein"	0	13.065	10	3	10	3	559	60.4	6.49	24.91	3	metabolic process	cytoplasm;cytosol;membrane	nucleotide binding;protein binding	Pf00118	851798	YDR212W	IV	TCP1
High	Master Protein	YGL009C	LEU1 SGDID:S000002977, Chr VII from 478652-476313, Genome Release 64-2-1, reverse complement, Verified ORF, "Isopropylmalate isomerase; catalyzes the second step in the leucine biosynthesis pathway"	0	14.49	12	5	9	5	779	85.7	5.9	26.84	5	metabolic process	cytosol	catalytic activity;metal ion binding	Pf00330, Pf00694	852875	YGL009C	VII	LEU1
High	Master Protein	YIL133C	RPL16A SGDID:S000001395, Chr IX from 99095-98527,99416-99386, Genome Release 64-2-1, reverse complement, Verified ORF, "Ribosomal 60S subunit protein L16A; N-terminally acetylated, binds 5.8 S rRNA; transcriptionally regulated by Rap1p; homologous to mammalian ribosomal protein L13A and bacterial L13; RPL16A has a paralog, RPL16B, that arose from the whole genome duplication; protein abundance in…	0	7.332	16	3	9	2	199	22.2	10.48	2.66	3	metabolic process	ribosome	structural molecule activity	Pf00572		YIL133C; WN66_03121	IX
High	Master Protein	YDR064W	RPS13 SGDID:S000002471, Chr IV from 579458-579478,580018-580452, Genome Release 64-2-1, Verified ORF, "Protein component of the small (40S) ribosomal subunit; homologous to mammalian ribosomal protein S13 and bacterial S15"	0	7.141	22	3	9	3	151	17	10.43	12.34	3	metabolic process	ribosome	structural molecule activity	Pf00312, Pf08069		YDR064W; WN66_01122	IV
High	Master Protein	YBL027W	RPL19B SGDID:S000000123, Chr II from 168423-168424,168809-169376, Genome Release 64-2-1, Verified ORF, "Ribosomal 60S subunit protein L19B; rpl19a and rpl19b single null mutations result in slow growth, while the double null mutation is lethal; homologous to mammalian ribosomal protein L19, no bacterial homolog; RPL19B has a paralog, RPL19A, that arose from the whole genome duplication"	0	5.921	10	2	9	2	189	21.7	11.36	23.84	2	metabolic process	ribosome	structural molecule activity	Pf01280		YBL027W; YBR084C-A; WN66_00222; WN66_00348	II
High	Master Protein	YOL054W	PSH1 SGDID:S000005415, Chr XV from 228614-229834, Genome Release 64-2-1, Verified ORF, "E3 ubiquitin ligase targeting centromere-binding protein Cse4p; mediates poyubiquitination and degradation of Cse4p; prevents Cse4p from mislocalizing to euchromatin; ubiquitylation of Cse4p may be antagonized by Scm3p"	0.004	4.893	6	2	9	2	406	47	4.42	18.08	2			metal ion binding;protein binding	Pf00097, Pf13445, Pf13639, Pf13920, Pf13923, Pf14634, Pf15227		YOL054W; WN66_05756	XV
High	Master Protein	YNL069C	RPL16B SGDID:S000005013, Chr XIV from 494524-493956,495001-494974, Genome Release 64-2-1, reverse complement, Verified ORF, "Ribosomal 60S subunit protein L16B; N-terminally acetylated, binds 5.8 S rRNA; transcriptionally regulated by Rap1p; homologous to mammalian ribosomal protein L13A and bacterial L13; RPL16B has a paralog, RPL16A, that arose from the whole genome duplication"	0.003	3.162	10	2	9	1	198	22.2	10.55	3.87	2	metabolic process	ribosome	structural molecule activity	Pf00572		YNL069C	XIV
High	Master Protein	YJL130C	URA2 SGDID:S000003666, Chr X from 172367-165723, Genome Release 64-2-1, reverse complement, Verified ORF, "Bifunctional carbamoylphosphate synthetase/aspartate transcarbamylase; catalyzes the first two enzymatic steps in the de novo biosynthesis of pyrimidines; both activities are subject to feedback inhibition by UTP"	0	16.436	4	5	8	5	2214	244.9	5.83	17.04	5	metabolic process		catalytic activity;metal ion binding;nucleotide binding	Pf00117, Pf00185, Pf00289, Pf00988, Pf02142, Pf02222, Pf02729, Pf02786, Pf02787, Pf07478, Pf07722, Pf08443, Pf13535, Pf15632		YJL130C	X
High	Master Protein	YBR286W	APE3 SGDID:S000000490, Chr II from 774700-776313, Genome Release 64-2-1, Verified ORF, "Vacuolar aminopeptidase Y; processed to mature form by Prb1p"	0	14.959	26	6	8	6	537	60.1	5.31	21.05	6			catalytic activity	Pf02225, Pf04389		YBR286W	II
High	Master Protein	YOL039W	RPP2A SGDID:S000005399, Chr XV from 254297-254617, Genome Release 64-2-1, Verified ORF, "Ribosomal protein P2 alpha; a component of the ribosomal stalk, which is involved in the interaction between translational elongation factors and the ribosome; free (non-ribosomal) P2 stimulates the phosphorylation of the eIF2 alpha subunit (Sui2p) by Gcn2p; regulates the accumulation of P1 (Rpp1Ap and Rpp1Bp…	0	11.457	31	3	8	3	106	10.7	4.04	17.12	3	metabolic process	ribosome	structural molecule activity	Pf00428		YOL039W; WN66_05773	XV
High	Master Protein	YPL131W	RPL5 SGDID:S000006052, Chr XVI from 303121-304014, Genome Release 64-2-1, Verified ORF, "Ribosomal 60S subunit protein L5; homologous to mammalian ribosomal protein L5 and bacterial L18; binds 5S rRNA and is required for 60S subunit assembly"	0	11.054	17	3	8	3	297	33.7	6.83	6.94	3	cell organization and biogenesis;metabolic process	cytoplasm;nucleus;ribosome	protein binding;RNA binding;structural molecule activity	Pf00861, Pf14204, Pf14821	855972	YPL131W	XVI	RPL5
High	Master Protein	YPR046W	MCM16 SGDID:S000006250, Chr XVI from 656799-657344, Genome Release 64-2-1, Verified ORF, "Component of the Ctf19 complex and the COMA subcomplex; involved in kinetochore-microtubule mediated chromosome segregation; binds to centromere DNA; orthologous to human centromere constitutive-associated network (CCAN) subunit CENP-H and fission yeast fta3"	0	9.227	36	4	8	4	181	21.1	5.78	17.27	4						YPR046W	XVI
High	Master Protein	YDL083C	RPS16B SGDID:S000002241, Chr IV from 307333-306926,307789-307766, Genome Release 64-2-1, reverse complement, Verified ORF, "Protein component of the small (40S) ribosomal subunit; homologous to mammalian ribosomal protein S16 and bacterial S9; RPS16B has a paralog, RPS16A, that arose from the whole genome duplication"	0	7.296	17	2	8	2	143	15.8	10.26	13.65	2	metabolic process	cytoplasm;ribosome	RNA binding;structural molecule activity	Pf00380	851476; 855174	YDL083C; YMR143W	IV; XIII	RPS16B; RPS16A
High	Master Protein	YGL103W	RPL28 SGDID:S000003071, Chr VII from 310967-311015,311527-311927, Genome Release 64-2-1, Verified ORF, "Ribosomal 60S subunit protein L28; homologous to mammalian ribosomal protein L27A and bacterial L15; may have peptidyl transferase activity; can mutate to cycloheximide resistance"	0.004	4.965	16	2	8	2	149	16.7	10.62	16.59	2	metabolic process	ribosome	structural molecule activity	Pf00828		YGL103W; WN66_02292	VII
High	Master Protein	YHR143W-A	RPC10 SGDID:S000001185, Chr VIII from 387233-387445, Genome Release 64-2-1, Verified ORF, "RNA polymerase subunit ABC10-alpha, found in RNA pol I, II, and III; relocalizes from nucleolus to cytoplasm upon DNA replication stress"	0.004	4.101	29	1	8	1	70	7.7	9.76	20.91	1	metabolic process		catalytic activity;DNA binding	Pf03604		YHR143W-A; WN66_02978	VIII
High	Master Protein	YKL060C	FBA1 SGDID:S000001543, Chr XI from 327487-326408, Genome Release 64-2-1, reverse complement, Verified ORF, "Fructose 1,6-bisphosphate aldolase; required for glycolysis and gluconeogenesis; catalyzes conversion of fructose 1,6 bisphosphate to glyceraldehyde-3-P and dihydroxyacetone-P; locates to mitochondrial outer surface upon oxidative stress; N-terminally propionylated in vivo"	0	20.316	11	2	7	2	359	39.6	5.78	21.9	2	metabolic process		catalytic activity;metal ion binding	Pf01116		YKL060C	XI
High	Master Protein	YKL182W	FAS1 SGDID:S000001665, Chr XI from 100671-106826, Genome Release 64-2-1, Verified ORF, "Beta subunit of fatty acid synthetase; complex catalyzes the synthesis of long-chain saturated fatty acids; contains acetyltransacylase, dehydratase, enoyl reductase, malonyl transacylase, and palmitoyl transacylase activities"	0	17.785	6	6	7	6	2051	228.5	5.92	16.66	6	metabolic process	cytoplasm;cytosol;mitochondrion	catalytic activity;protein binding	Pf00698, Pf01575, Pf03060, Pf08354, Pf13452	853653	YKL182W	XI	FAS1
High	Master Protein	YMR229C	RRP5 SGDID:S000004842, Chr XIII from 731123-725934, Genome Release 64-2-1, reverse complement, Verified ORF, "RNA binding protein involved in synthesis of both 18S and 5.8S rRNAs; component of both the ribosomal small subunit (SSU) processosome and the 90S preribosome; acts as part of a Mak21p-Noc2p-Rrp5p module that associates with nascent pre-rRNA during transcription and has a role in bigenesi…	0	14.934	6	5	7	5	1729	193	6.19	20.09	5	cell organization and biogenesis;metabolic process	nucleus	protein binding;RNA binding	Pf00575	855269	YMR229C	XIII	RRP5
High	Master Protein	YGR214W	RPS0A SGDID:S000003446, Chr VII from 920575-920664,921120-921788, Genome Release 64-2-1, Verified ORF, "Ribosomal 40S subunit protein S0A; required for maturation of 18S rRNA along with Rps0Bp; deletion of either RPS0 gene reduces growth rate, deletion of both genes is lethal; homologous to human ribosomal protein SA and bacterial S2; RPS0A has a paralog, RPS0B, that arose from the whole genome d…	0	10.402	22	3	7	3	252	28	4.72	16.69	3	metabolic process	ribosome	structural molecule activity	Pf00318		YGR214W	VII
High	Master Protein	YBL099W	ATP1 SGDID:S000000195, Chr II from 37053-38690, Genome Release 64-2-1, Verified ORF, "Alpha subunit of the F1 sector of mitochondrial F1F0 ATP synthase; which is a large, evolutionarily conserved enzyme complex required for ATP synthesis; F1 translationally regulates ATP6 and ATP8 expression to achieve a balanced output of ATP synthase genes encoded in nucleus and mitochondria; phosphorylated; N-…	0	9.973	12	4	7	4	545	58.6	9.04	16.61	4	metabolic process;transport		catalytic activity;nucleotide binding;transporter activity	Pf00006, Pf00306, Pf02874		YBL099W; WN66_00144	II
High	Master Protein	YBR072W	HSP26 SGDID:S000000276, Chr II from 382030-382674, Genome Release 64-2-1, Verified ORF, "Small heat shock protein (sHSP) with chaperone activity; forms hollow, sphere-shaped oligomers that suppress unfolded proteins aggregation; long-lived protein that is preferentially retained in mother cells and forms cytoplasmic foci; oligomer activation requires heat-induced conformational change; also has m…	0	7.483	16	2	7	2	214	23.9	5.53	15.51	2				Pf00011		YBR072W; WN66_00332	II
High	Master Protein	YBR191W	RPL21A SGDID:S000000395, Chr II from 606270-606280,606669-607140, Genome Release 64-2-1, Verified ORF, "Ribosomal 60S subunit protein L21A; homologous to mammalian ribosomal protein L21, no bacterial homolog; RPL21A has a paralog, RPL21B, that arose from the whole genome duplication"	0.003	3.477	13	1	7	1	160	18.2	10.39	18.52	1	metabolic process	ribosome	structural molecule activity	Pf01157		YBR191W; WN66_00461	II
Medium	Master Protein	YJL209W	CBP1 SGDID:S000003745, Chr X from 38005-39969, Genome Release 64-2-1, Verified ORF, "Mitochondrial protein, regulator of COB mRNA stability and translation; interacts with the 5'-untranslated region of the COB mRNA; found in a complex at the inner membrane along with Pet309p; localizes to mitochondrial foci upon DNA replication stress"	0.022	1.28	2	1	7	1	654	76.1	9.54	14.63	1	metabolic process	mitochondrion	RNA binding		853221	YJL209W	X	CBP1
High	Master Protein	YDL143W	CCT4 SGDID:S000002302, Chr IV from 199996-201582, Genome Release 64-2-1, Verified ORF, "Subunit of the cytosolic chaperonin Cct ring complex; related to Tcp1p, required for the assembly of actin and tubulins in vivo"	0	18.715	22	5	6	5	528	57.6	7.93	18.99	5	metabolic process		nucleotide binding;protein binding	Pf00118		YDL143W; WN66_00897	IV
High	Master Protein	YDR394W	RPT3 SGDID:S000002802, Chr IV from 1261681-1262967, Genome Release 64-2-1, Verified ORF, "ATPase of the 19S regulatory particle of the 26S proteasome; one of ATPases of the regulatory particle; involved in the degradation of ubiquitinated substrates; substrate of N-acetyltransferase B"	0	14.924	18	4	6	4	428	47.9	5.53	17.22	4	cell organization and biogenesis;metabolic process;regulation of biological process	cytoplasm;nucleus;proteasome	catalytic activity;nucleotide binding;protein binding;RNA binding	Pf00004, Pf00910, Pf01078, Pf03266, Pf05673, Pf06068, Pf07724, Pf07726, Pf07728, Pf13191, Pf13401, Pf13604	852003	YDR394W	IV	RPT3
High	Master Protein	YML124C	TUB3 SGDID:S000004593, Chr XIII from 23360-22048,23683-23659, Genome Release 64-2-1, reverse complement, Verified ORF, "Alpha-tubulin; associates with beta-tubulin (Tub2p) to form tubulin dimer, which polymerizes to form microtubules; expressed at lower level than Tub1p; TUB3 has a paralog, TUB1, that arose from the whole genome duplication"	0	13.669	11	3	6	1	445	49.7	5.16	11.55	3			catalytic activity;nucleotide binding;structural molecule activity	Pf00091, Pf03953		YML124C; WN66_04677	XIII
High	Master Protein	YFR046C	CNN1 SGDID:S000001942, Chr VI from 244159-243074, Genome Release 64-2-1, reverse complement, Verified ORF, "Kinetochore protein; associated with the essential kinetochore proteins Nnf1p and Spc24p; phosphorylated by Clb5-Cdk1, Mps1p, Ipl1p and to a lesser extent by Clb2-Cdk1; localizes to the lower region of the Ndc80 complex during anaphase and regulates KMN activity by inhibiting the Mtw1 and S…	0	11.809	16	3	6	3	361	41.3	4.72	14.86	3						YFR046C; BAA09285	VI
High	Master Protein	YCL037C	SRO9 SGDID:S000000542, Chr III from 58678-57374, Genome Release 64-2-1, reverse complement, Verified ORF, "Cytoplasmic RNA-binding protein; shuttles between nucleus and cytoplasm and is exported from the nucleus in an mRNA export-dependent manner; associates with translating ribosomes; involved in heme regulation of Hap1p as a component of the HMC complex, also involved in the organization of act…	0	11.662	15	3	6	3	434	48	8.9	13.52	3				Pf05383		YCL037C; WN66_00621	III
High	Master Protein	YHR076W	PTC7 SGDID:S000001118, Chr VIII from 251101-251155,251249-252225, Genome Release 64-2-1, Verified ORF, "Type 2C serine/threonine protein phosphatase (PP2C); alternatively spliced to create two mRNA isoforms; protein from spliced form localizes to the mitochondria while the one from the unspliced form is localized to the nuclear envelope; activates coenzyme Q6 biosynthesis by dephosphorylation of …	0	10.991	13	2	6	2	343	37.8	6.58	18.57	2			catalytic activity	Pf00481, Pf07228		YHR076W; WN66_02904	VIII
High	Master Protein	YPL231W	FAS2 SGDID:S000006152, Chr XVI from 108652-114315, Genome Release 64-2-1, Verified ORF, "Alpha subunit of fatty acid synthetase; complex catalyzes the synthesis of long-chain saturated fatty acids; contains the acyl-carrier protein domain and beta-ketoacyl reductase, beta-ketoacyl synthase and self-pantetheinylation activities"	0	10.793	4	4	6	4	1887	206.8	5.44	16.17	4	metabolic process		catalytic activity;metal ion binding	Pf00106, Pf00109, Pf01648, Pf02801, Pf13561		YPL231W	XVI
High	Master Protein	YMR186W	HSC82 SGDID:S000004798, Chr XIII from 632355-634472, Genome Release 64-2-1, Verified ORF, "Cytoplasmic chaperone of the Hsp90 family; plays a role in determining prion variants; redundant in function and nearly identical with Hsp82p, and together they are essential; expressed constitutively at 10-fold higher basal levels than HSP82 and induced 2-3 fold by heat shock; contains two acid-rich unstru…	0	10.014	6	3	6	3	705	80.9	4.83	16.07	3	metabolic process;response to stimulus		nucleotide binding;protein binding	Pf00183, Pf02518, Pf13589		YMR186W; WN66_05032	XIII
High	Master Protein	YJL177W	RPL17B SGDID:S000003713, Chr X from 90786-91094,91412-91657, Genome Release 64-2-1, Verified ORF, "Ribosomal 60S subunit protein L17B; homologous to mammalian ribosomal protein L17 and bacterial L22; RPL17B has a paralog, RPL17A, that arose from the whole genome duplication"	0	6.689	16	2	6	2	184	20.5	10.92	11.95	2	metabolic process	ribosome	structural molecule activity	Pf00237		YJL177W; WN66_03381	X
High	Master Protein	YDL130W	RPP1B SGDID:S000002288, Chr IV from 229906-230019,230321-230527, Genome Release 64-2-1, Verified ORF, "Ribosomal protein P1 beta; component of the ribosomal stalk, which is involved in interaction of translational elongation factors with ribosome; free (non-ribosomal) P1 stimulates the phosphorylation of the eIF2 alpha subunit (Sui2p) by Gcn2p; accumulation is regulated by phosphorylation and int…	0	5.92	15	1	6	1	106	10.7	4.01	20.38	1	metabolic process	ribosome	structural molecule activity	Pf00428		YDL130W; WN66_00912	IV
High	Master Protein	YDR374W-A	WIP1 SGDID:S000113553, Chr IV from 1224757-1225026, Genome Release 64-2-1, Verified ORF, "Kinetochore localized protein of unknown function; interacts with Cnn1p (CENP-T); orthologous to human centromere constitutive-associated network (CCAN) subunit CENP-W and fission yeast new1"	0.004	5.588	20	1	6	1	89	10.2	4.75	17.73	1						YDR374W-A; WN66_01456	IV
High	Master Protein	YBL092W	RPL32 SGDID:S000000188, Chr II from 45978-46370, Genome Release 64-2-1, Verified ORF, "Ribosomal 60S subunit protein L32; overexpression disrupts telomeric silencing; homologous to mammalian ribosomal protein L32, no bacterial homolog"	0.004	4.271	24	2	6	2	130	14.8	11.17	14.9	2	metabolic process	ribosome	structural molecule activity	Pf01655		YBL092W; WN66_00151	II
Medium	Master Protein	YBR275C	RIF1 SGDID:S000000479, Chr II from 757106-751356, Genome Release 64-2-1, reverse complement, Verified ORF, "Protein that binds to the Rap1p C-terminus; acts synergistically with Rif2p to help control telomere length and establish telomeric silencing; contributes to resection of DNA double strand breaks (DSBs); deletion results in telomere elongation"	0.031	1.138	1	1	6	1	1916	217.8	6.57	1.83	1				Pf12231		YBR275C	II
High	Master Protein	YNL189W	SRP1 SGDID:S000005133, Chr XIV from 284260-285888, Genome Release 64-2-1, Verified ORF, "Karyopherin alpha homolog; forms a dimer with karyopherin beta Kap95p to mediate import of nuclear proteins, binds the nuclear localization signal of the substrate during import; involved in cotranslational protein degradation; binds ribosome-bound nascent polypeptides; Srp1p and Sts1p couple proteasomes to n…	0	18.897	13	3	5	3	542	60.4	4.91	15.92	3	cell organization and biogenesis;transport	cytoplasm;nucleus	protein binding;transporter activity	Pf00514, Pf01749, Pf10508, Pf13513, Pf13646		YNL189W; WN66_05348	XIV
High	Master Protein	sp	CASB_BOVIN	0	10.171	8	1	5	1	224	25.1	5.35	15.57	1
High	Master Protein	YIL021W	RPB3 SGDID:S000001283, Chr IX from 312905-313861, Genome Release 64-2-1, Verified ORF, "RNA polymerase II third largest subunit B44; part of central core; similar to prokaryotic alpha subunit"	0	9.298	24	4	5	4	318	35.3	4.67	12.67	4	metabolic process		catalytic activity;DNA binding;protein binding	Pf01000, Pf01193		YIL021W; WN66_03245	IX
High	Master Protein	YNL096C	RPS7B SGDID:S000005040, Chr XIV from 443826-443398,444315-444172, Genome Release 64-2-1, reverse complement, Verified ORF, "Protein component of the small (40S) ribosomal subunit; interacts with Kti11p; deletion causes hypersensitivity to zymocin; homologous to mammalian ribosomal protein S7, no bacterial homolog; RPS7B has a paralog, RPS7A, that arose from the whole genome duplication; protein a…	0	7.106	21	3	5	3	190	21.6	9.92	7.69	3	metabolic process	ribosome	structural molecule activity	Pf01251		YNL096C; WN66_05447	XIV
High	Master Protein	YMR246W	FAA4 SGDID:S000004860, Chr XIII from 759807-761891, Genome Release 64-2-1, Verified ORF, "Long chain fatty acyl-CoA synthetase; activates imported fatty acids with a preference for C12:0-C16:0 chain lengths; functions in long chain fatty acid import; important for survival during stationary phase; localized to lipid particles; involved in sphingolipid-to-glycerolipid metabolism; forms cytoplasmic…	0	7.063	4	2	5	2	694	77.2	6.55	13.52	2	metabolic process		catalytic activity	Pf00501		YMR246W	XIII
High	Master Protein	YMR194W	RPL36A SGDID:S000004807, Chr XIII from 651145-651160,651624-651910, Genome Release 64-2-1, Verified ORF, "Ribosomal 60S subunit protein L36A; N-terminally acetylated; binds to 5.8 S rRNA; homologous to mammalian ribosomal protein L36, no bacterial homolog; RPL36A has a paralog, RPL36B, that arose from the whole genome duplication"	0	7.046	14	2	5	2	100	11.1	11.59	12.36	2	metabolic process	cytoplasm;ribosome	RNA binding;structural molecule activity	Pf01158	855232	YMR194W	XIII	RPL36A
High	Master Protein	YPL081W	RPS9A SGDID:S000006002, Chr XVI from 404950-404956,405458-406044, Genome Release 64-2-1, Verified ORF, "Protein component of the small (40S) ribosomal subunit; homologous to mammalian ribosomal protein S9 and bacterial S4; RPS9A has a paralog, RPS9B, that arose from the whole genome duplication"	0.004	5.896	10	2	5	2	197	22.4	9.98	7.63	2	metabolic process		RNA binding;structural molecule activity	Pf00163, Pf01479		YPL081W; WN66_06462	XVI
High	Master Protein	YDR450W	RPS18A SGDID:S000002858, Chr IV from 1359923-1359969,1360405-1360798, Genome Release 64-2-1, Verified ORF, "Protein component of the small (40S) ribosomal subunit; homologous to mammalian ribosomal protein S18 and bacterial S13; RPS18A has a paralog, RPS18B, that arose from the whole genome duplication; protein increases in abundance and relocalizes from cytoplasm to nuclear foci upon DNA replica…	0.004	5.86	11	1	5	1	146	17	10.27	12.34	1	metabolic process;transport	cytoplasm;cytosol;mitochondrion;ribosome	catalytic activity;nucleotide binding;RNA binding;structural molecule activity	Pf00416	854982; 852061	YML026C; YDR450W	XIII; IV	RPS18B; RPS18A
High	Master Protein	YGR034W	RPL26B SGDID:S000003266, Chr VII from 555812-555830,556308-556672, Genome Release 64-2-1, Verified ORF, "Ribosomal 60S subunit protein L26B; binds to 5.8S rRNA; non-essential even when paralog is also deleted; deletion has minimal affections on ribosome biosynthesis; homologous to mammalian ribosomal protein L26 and bacterial L24; RPL26B has a paralog, RPL26A, that arose from the whole genome dup…	0.004	5.307	8	2	5	2	127	14.2	10.46	3.99	2	metabolic process	ribosome	structural molecule activity	Pf00467		YGR034W; WN66_06883; WN66_02445; WN66_04537	VII; XII
High	Master Protein	YDL055C	PSA1 SGDID:S000002213, Chr IV from 356759-355674, Genome Release 64-2-1, reverse complement, Verified ORF, "GDP-mannose pyrophosphorylase (mannose-1-phosphate guanyltransferase); synthesizes GDP-mannose from GTP and mannose-1-phosphate in cell wall biosynthesis; required for normal cell wall structure"	0.004	4.847	10	2	5	2	361	39.5	6.34	12.28	2	metabolic process	cytoplasm	catalytic activity;nucleotide binding	Pf00132, Pf00483, Pf12804	851504	YDL055C	IV	PSA1
High	Master Protein	YDL081C	RPP1A SGDID:S000002239, Chr IV from 310122-309802, Genome Release 64-2-1, reverse complement, Verified ORF, "Ribosomal stalk protein P1 alpha; involved in the interaction between translational elongation factors and the ribosome; free (non-ribosomal) P1 stimulates the phosphorylation of the eIF2 alpha subunit (Sui2p) by Gcn2p; accumulation of P1 in the cytoplasm is regulated by phosphorylation an…	0	14.737	44	2	4	2	106	10.9	3.88	14.46	2	metabolic process	ribosome	structural molecule activity	Pf00428		YDL081C; WN66_00964	IV
High	Master Protein	sp	ALBU_BOVIN	0	13.762	7	3	4	3	607	69.2	6.18	12.68	3
High	Master Protein	YJR123W	RPS5 SGDID:S000003884, Chr X from 651901-652578, Genome Release 64-2-1, Verified ORF, "Protein component of the small (40S) ribosomal subunit; least basic of non-acidic ribosomal proteins; phosphorylated in vivo; essential for viability; homologous to mammalian ribosomal protein S5 and bacterial S7"	0	11.356	12	2	4	2	225	25	8.59	9.87	2	cell organization and biogenesis;metabolic process;regulation of biological process;transport	cytoplasm;ribosome	protein binding;RNA binding;structural molecule activity	Pf00177	853587	YJR123W	X	RPS5
High	Master Protein	YPR132W	RPS23B SGDID:S000006336, Chr XVI from 794965-795029,795395-795767, Genome Release 64-2-1, Verified ORF, "Ribosomal protein 28 (rp28) of the small (40S) ribosomal subunit; required for translational accuracy; homologous to mammalian ribosomal protein S23 and bacterial S12; RPS23B has a paralog, RPS23A, that arose from the whole genome duplication; deletion of both RPS23A and RPS23B is lethal"	0	10.551	26	2	4	2	145	16	10.73	10.31	2	metabolic process;regulation of biological process	cytoplasm;ribosome	structural molecule activity	Pf00164	856250; 853015	YPR132W; YGR118W	XVI; VII	RPS23B; RPS23A
High	Master Protein	YML123C	PHO84 SGDID:S000004592, Chr XIII from 25800-24037, Genome Release 64-2-1, reverse complement, Verified ORF, "High-affinity inorganic phosphate (Pi) transporter; also low-affinity manganese transporter; regulated by Pho4p and Spt7p; mutation confers resistance to arsenate; exit from the ER during maturation requires Pho86p; cells overexpressing Pho84p accumulate heavy metals but do not develop sym…	0	9.024	6	2	4	2	587	64.3	6.44	12.55	2	metabolic process;transport	endoplasmic reticulum;membrane;vacuole	transporter activity	Pf00083, Pf07690, Pf13347	854916	YML123C	XIII	PHO84
High	Master Protein	YPR010C	RPA135 SGDID:S000006214, Chr XVI from 581196-577585, Genome Release 64-2-1, reverse complement, Verified ORF, "RNA polymerase I second largest subunit A135"	0	8.73	4	3	4	3	1203	135.7	7.65	10.45	3	metabolic process	nucleus	catalytic activity;DNA binding	Pf00562, Pf04560, Pf04561, Pf04563, Pf04565, Pf04567, Pf06883		YPR010C	XVI
High	Master Protein	YLR029C	RPL15A SGDID:S000004019, Chr XII from 202590-201976, Genome Release 64-2-1, reverse complement, Verified ORF, "Ribosomal 60S subunit protein L15A; binds to 5.8 S rRNA; homologous to mammalian ribosomal protein L15, no bacterial homolog; RPL15A has a paralog, RPL15B, that arose from the whole genome duplication"	0	8.644	6	1	4	1	204	24.4	11.39	11.86	1	metabolic process	ribosome	structural molecule activity	Pf00827		YLR029C; WN66_04204	XII
High	Master Protein	YDL075W	RPL31A SGDID:S000002233, Chr IV from 322226-322282,322704-322988, Genome Release 64-2-1, Verified ORF, "Ribosomal 60S subunit protein L31A; associates with karyopherin Sxm1p; loss of both Rpl31p and Rpl39p confers lethality; homologous to mammalian ribosomal protein L31, no bacterial homolog; RPL31A has a paralog, RPL31B, that arose from the whole genome duplication"	0	8.143	30	3	4	3	113	12.9	9.99	7.41	3	metabolic process	ribosome	structural molecule activity	Pf01198		YDL075W; WN66_00970	IV
High	Master Protein	YLR355C	ILV5 SGDID:S000004347, Chr XII from 839253-838066, Genome Release 64-2-1, reverse complement, Verified ORF, "Acetohydroxyacid reductoisomerase and mtDNA binding protein; involved in branched-chain amino acid biosynthesis and maintenance of wild-type mitochondrial DNA; found in mitochondrial nucleoids"	0	7.943	10	2	4	2	395	44.3	9.04	10.95	2	cell organization and biogenesis;metabolic process	mitochondrion	catalytic activity;DNA binding;metal ion binding	Pf01450, Pf07991	851069	YLR355C	XII	ILV5
High	Master Protein	YJL138C	TIF2 SGDID:S000003674, Chr X from 154691-153504, Genome Release 64-2-1, reverse complement, Verified ORF, "Translation initiation factor eIF4A; DEA(D/H)-box RNA helicase that couples ATPase activity to RNA binding and unwinding; forms a dumbbell structure of two compact domains connected by a linker; interacts with eIF4G; protein abundance increases in response to DNA replication stress; TIF2 has…	0	7.635	15	3	4	3	395	44.7	5.12	9.01	3			nucleotide binding	Pf00270, Pf00271		YJL138C; YKR059W; WN66_03422; WN66_04059	X; XI
High	Master Protein	YHR021C	RPS27B SGDID:S000001063, Chr VIII from 148116-147871,148669-148667, Genome Release 64-2-1, reverse complement, Verified ORF, "Protein component of the small (40S) ribosomal subunit; homologous to mammalian ribosomal protein S27, no bacterial homolog; RPS27B has a paralog, RPS27A, that arose from the whole genome duplication"	0	7.275	21	1	4	1	82	8.9	9.14	9.7	1	metabolic process	ribosome	structural molecule activity	Pf01667		YHR021C; WN66_02828	VIII
High	Master Protein	YJR090C	GRR1 SGDID:S000003850, Chr X from 594327-590872, Genome Release 64-2-1, reverse complement, Verified ORF, "F-box protein component of an SCF ubiquitin-ligase complex; modular substrate specificity factor which associates with core SCF (Cdc53p, Skp1p and Hrt1p/Rbx1p) to form the SCF(Grr1) complex; SCF(Grr1) acts as a ubiquitin-protein ligase directing ubiquitination of substrates such as: Gic2p, M…	0	6.285	2	2	4	2	1151	132.7	6.52	9.01	2			protein binding	Pf12937		YJR090C	X
High	Master Protein	YER043C	SAH1 SGDID:S000000845, Chr V from 237119-235770, Genome Release 64-2-1, reverse complement, Verified ORF, "S-adenosyl-L-homocysteine hydrolase; catabolizes S-adenosyl-L-homocysteine which is formed after donation of the activated methyl group of S-adenosyl-L-methionine (AdoMet) to an acceptor; regulates cellular lipid homoeostasis by regulating phosphatidylcholine(PC)synthesis and triacylglycerol…	0	6.101	7	2	4	2	449	49.1	6.24	7.65	2	metabolic process;transport		catalytic activity;nucleotide binding	Pf00670, Pf02254, Pf02826, Pf05221		YER043C; WN66_01786	V
High	Master Protein	YDR429C	TIF35 SGDID:S000002837, Chr IV from 1325301-1324477, Genome Release 64-2-1, reverse complement, Verified ORF, "eIF3g subunit of the eukaryotic translation initiation factor 3 (eIF3); subunit of the core complex of eIF3; is essential for translation; stimulates resumption of ribosomal scanning during translation reinitiation"	0.004	5.095	16	2	4	2	274	30.5	6.81	6.76	2	cell organization and biogenesis;metabolic process	cytoplasm	protein binding;RNA binding	Pf00076, Pf12353, Pf13893, Pf14259	852039	YDR429C	IV	TIF35
High	Master Protein	YJL053W	PEP8 SGDID:S000003589, Chr X from 335898-337037, Genome Release 64-2-1, Verified ORF, "Vacuolar protein component of the retromer; forms part of the multimeric membrane-associated retromer complex involved in vacuolar protein sorting along with Vps35p, Vps29p, Vps17p, and Vps5p; essential for endosome-to-Golgi retrograde protein transport; interacts with Ypt7p; protein abundance increases in resp…	0.004	3.843	10	2	4	2	379	42.5	8.29	4.91	2				Pf03643		YJL053W; WN66_03513	X
High	Master Protein	YGL076C	RPL7A SGDID:S000003044, Chr VII from 364964-364335,365526-365433,365996-365986, Genome Release 64-2-1, reverse complement, Verified ORF, "Ribosomal 60S subunit protein L7A; required for processing of 27SA3 pre-rRNA to 27SB pre-rRNA during assembly of large ribosomal subunit; depletion leads to a turnover of pre-rRNA; contains a conserved C-terminal Nucleic acid Binding Domain (NDB2); binds to Dom…	0.003	3.453	6	1	4	1	244	27.6	10.15	8.23	1	metabolic process	cytoplasm;ribosome	RNA binding;structural molecule activity	Pf00327, Pf08079	852804	YGL076C	VII	RPL7A
High	Master Protein	YGR240C	PFK1 SGDID:S000003472, Chr VII from 973734-970771, Genome Release 64-2-1, reverse complement, Verified ORF, "Alpha subunit of heterooctameric phosphofructokinase; involved in glycolysis, indispensable for anaerobic growth, activated by fructose-2,6-bisphosphate and AMP, mutation inhibits glucose induction of cell cycle-related genes"	0	15.455	7	3	3	3	987	107.9	6.39	11.97	3	metabolic process	cytoplasm	catalytic activity;nucleotide binding	Pf00365		YGR240C	VII
High	Master Protein	YNL302C	RPS19B SGDID:S000005246, Chr XIV from 62372-61958,62943-62924, Genome Release 64-2-1, reverse complement, Verified ORF, "Protein component of the small (40S) ribosomal subunit; required for assembly and maturation of pre-40 S particles; homologous to mammalian ribosomal protein S19, no bacterial homolog; mutations in human RPS19 are associated with Diamond Blackfan anemia; RPS19B has a paralog, R…	0	13.131	19	2	3	2	144	15.9	9.61	9.13	2	cell organization and biogenesis;metabolic process;transport	cytoplasm;ribosome	structural molecule activity	Pf01090	855414	YNL302C	XIV	RPS19B
High	Master Protein	YKL081W	TEF4 SGDID:S000001564, Chr XI from 282891-283095,283422-284455, Genome Release 64-2-1, Verified ORF, "Gamma subunit of translational elongation factor eEF1B; stimulates the binding of aminoacyl-tRNA (AA-tRNA) to ribosomes by releasing eEF1A (Tef1p/Tef2p) from the ribosomal complex"	0	11.97	12	3	3	3	412	46.5	7.87	9.63	3	metabolic process		protein binding;RNA binding	Pf00043, Pf00647, Pf02798, Pf13410		YKL081W	XI
High	Master Protein	YPL061W	ALD6 SGDID:S000005982, Chr XVI from 432588-434090, Genome Release 64-2-1, Verified ORF, "Cytosolic aldehyde dehydrogenase; activated by Mg2+ and utilizes NADP+ as the preferred coenzyme; required for conversion of acetaldehyde to acetate; constitutively expressed; locates to the mitochondrial outer surface upon oxidative stress"	0	9.15	11	3	3	3	500	54.4	5.44	6.83	3	metabolic process		catalytic activity	Pf00171		YPL061W; WN66_06482	XVI
High	Master Protein	YLR075W	RPL10 SGDID:S000004065, Chr XII from 282927-283592, Genome Release 64-2-1, Verified ORF, "Ribosomal 60S subunit protein L10; responsible for joining the 40S and 60S subunits; regulates translation initiation; similar to members of the QM gene family; homologous to mammalian ribosomal protein L10 and bacterial L16; protein abundance increases in response to DNA replication stress; mutations in the…	0	6.709	11	2	3	2	221	25.3	10.02	8.07	2	cell organization and biogenesis;metabolic process	cytoplasm;ribosome	RNA binding;structural molecule activity	Pf00252	850764	YLR075W	XII	RPL10
High	Master Protein	YJL190C	RPS22A SGDID:S000003726, Chr X from 75302-74910, Genome Release 64-2-1, reverse complement, Verified ORF, "Protein component of the small (40S) ribosomal subunit; homologous to mammalian ribosomal protein S15A and bacterial S8; RPS22A has a paralog, RPS22B, that arose from the whole genome duplication"	0	6.658	12	1	3	1	130	14.6	9.94	8.77	1	metabolic process	ribosome	structural molecule activity	Pf00410		YJL190C; WN66_03368	X
High	Master Protein	YHL034C	SBP1 SGDID:S000001026, Chr VIII from 34077-33193, Genome Release 64-2-1, reverse complement, Verified ORF, "Protein that binds eIF4G and has a role in repression of translation; has an RGG motif; found in cytoplasmic P bodies; binds to mRNAs under glucose starvation stress, most often in the 5' UTR; found associated with small nucleolar RNAs snR10 and snR11; SBP1 has a paralog, RNP1, that arose f…	0	6.242	13	2	3	2	294	33	5.66	8.87	2				Pf00076, Pf14259		YHL034C	VIII
High	Master Protein	YDL140C	RPO21 SGDID:S000002299, Chr IV from 210561-205360, Genome Release 64-2-1, reverse complement, Verified ORF, "RNA polymerase II largest subunit B220; part of central core; phosphorylation of C-terminal heptapeptide repeat domain regulates association with transcription and splicing factors; similar to bacterial beta-prime"	0	6.203	1	1	3	1	1733	191.5	5.63	8.11	1	metabolic process		catalytic activity;DNA binding	Pf00623, Pf04983, Pf04990, Pf04992, Pf04997, Pf04998, Pf05000		YDL140C; WN66_00900	IV
High	Master Protein	YMR094W	CTF13 SGDID:S000004700, Chr XIII from 455825-457261, Genome Release 64-2-1, Verified ORF, "Subunit of the CBF3 complex; CBF3 binds to the CDE III element of centromeres, bending the DNA upon binding, and may be involved in sister chromatid cohesion during mitosis"	0.004	5.718	5	2	3	2	478	56.3	9.1	6.04	2	cell organization and biogenesis	chromosome;nucleus	DNA binding;protein binding		855119	YMR094W	XIII	CTF13
High	Master Protein	YHR052W	CIC1 SGDID:S000001094, Chr VIII from 210848-211978, Genome Release 64-2-1, Verified ORF, "Essential protein that interacts with proteasome components; has a potential role in proteasome substrate specificity; also copurifies with 66S pre-ribosomal particles"	0.004	5.681	10	2	3	2	376	42.5	8.78	7.24	2				Pf00687		YHR052W; WN66_02865	VIII
High	Master Protein	YJL111W	CCT7 SGDID:S000003647, Chr X from 207877-209529, Genome Release 64-2-1, Verified ORF, "Subunit of the cytosolic chaperonin Cct ring complex; related to Tcp1p, required for the assembly of actin and tubulins in vivo; mutant has increased aneuploidy tolerance"	0.004	5.615	8	2	3	2	550	59.7	5.55	4.39	2	metabolic process	cytoplasm	nucleotide binding;protein binding	Pf00118	853333	YJL111W	X	CCT7
High	Master Protein	YDR328C	SKP1 SGDID:S000002736, Chr IV from 1126018-1125434, Genome Release 64-2-1, reverse complement, Verified ORF, "Evolutionarily conserved kinetochore protein; part of multiple protein complexes, including the SCF ubiquitin ligase complex, the CBF3 complex that binds centromeric DNA, and the RAVE complex that regulates assembly of the V-ATPase; protein abundance increases in response to DNA replicati…	0.004	4.507	9	2	3	2	194	22.3	4.51	7.51	2	metabolic process			Pf01466, Pf03931		YDR328C; WN66_01405	IV
High	Master Protein	YML074C	FPR3 SGDID:S000004539, Chr XIII from 121324-120089, Genome Release 64-2-1, reverse complement, Verified ORF, "Nucleolar peptidyl-prolyl cis-trans isomerase (PPIase); FK506 binding protein; affects expression of multiple genes via its role in nucleosome assembly; phosphorylated by casein kinase II (Cka1p-Cka2p-Ckb1p-Ckb2p) and dephosphorylated by Ptp1p; PPIase domain acts as a transcriptional repr…	0.004	4.237	12	2	3	2	411	46.5	4.46	7.35	2	cell organization and biogenesis;metabolic process		catalytic activity	Pf00254		YML074C	XIII
High	Master Protein	YOR341W	RPA190 SGDID:S000005868, Chr XV from 960987-965981, Genome Release 64-2-1, Verified ORF, "RNA polymerase I largest subunit A190"	0.004	4.143	2	2	3	2	1664	186.3	7.08	3.92	2	metabolic process	nucleus	catalytic activity;DNA binding;metal ion binding	Pf00623, Pf04983, Pf04997, Pf04998, Pf05000		YOR341W	XV
High	Master Protein	YDL017W	CDC7 SGDID:S000002175, Chr IV from 424209-425732, Genome Release 64-2-1, Verified ORF, "DDK (Dbf4-dependent kinase) catalytic subunit; required for origin firing and replication fork progression in mitotic S phase through phosphorylation of Mcm2-7p complexes and Cdc45p; kinase activity correlates with cyclical DBF4 expression; required for pre-meiotic DNA replication, meiotic DSB formation, recru…	0.004	4.072	5	2	3	2	507	58.3	5.87	5.6	2	cell division;cell organization and biogenesis;metabolic process;regulation of biological process;response to stimulus;transport	chromosome;cytoplasm;nucleus	catalytic activity;metal ion binding;nucleotide binding;protein binding	Pf00069, Pf07714	851545	YDL017W	IV	CDC7
High	Master Protein	YKL152C	GPM1 SGDID:S000001635, Chr XI from 164385-163642, Genome Release 64-2-1, reverse complement, Verified ORF, "Tetrameric phosphoglycerate mutase; mediates the conversion of 3-phosphoglycerate to 2-phosphoglycerate during glycolysis and the reverse reaction during gluconeogenesis"	0.004	4.063	4	1	3	1	247	27.6	8.84	7.1	1	metabolic process;regulation of biological process	cytoplasm;cytosol;membrane;mitochondrion	catalytic activity	Pf00300	853705	YKL152C	XI	GPM1
High	Master Protein	YKR097W	PCK1 SGDID:S000001805, Chr XI from 631152-632801, Genome Release 64-2-1, Verified ORF, "Phosphoenolpyruvate carboxykinase; key enzyme in gluconeogenesis, catalyzes early reaction in carbohydrate biosynthesis, glucose represses transcription and accelerates mRNA degradation, regulated by Mcm1p and Cat8p, located in the cytosol"	0.004	3.903	5	2	3	2	549	60.9	6.34	6.66	2	metabolic process		catalytic activity;nucleotide binding	Pf01293		YKR097W; WN66_04101	XI
High	Master Protein	YLR347C	KAP95 SGDID:S000004339, Chr XII from 826413-823828, Genome Release 64-2-1, reverse complement, Verified ORF, "Karyopherin beta; forms a complex with Srp1p/Kap60p; interacts with nucleoporins to mediate nuclear import of NLS-containing cargo proteins via the nuclear pore complex; regulates PC biosynthesis; GDP-to-GTP exchange factor for Gsp1p"	0.004	3.88	4	2	3	2	861	94.7	4.64	4.98	2	transport		protein binding	Pf02985, Pf03810, Pf13513		YLR347C; WN66_04540	XII
High	Master Protein	YJL081C	ARP4 SGDID:S000003617, Chr X from 285271-283802, Genome Release 64-2-1, reverse complement, Verified ORF, "Nuclear actin-related protein involved in chromatin remodeling; component of chromatin-remodeling enzyme complexes"	0.003	2.375	3	1	3	1	489	54.8	5.45	6.19	1	cell organization and biogenesis;metabolic process;regulation of biological process;response to stimulus	nucleus	catalytic activity;protein binding	Pf00022	853364	YJL081C	X	ARP4
High	Master Protein	YER074W	RPS24A SGDID:S000000876, Chr V from 306323-306325,306792-307196, Genome Release 64-2-1, Verified ORF, "Protein component of the small (40S) ribosomal subunit; homologous to mammalian ribosomal protein S24, no bacterial homolog; RPS24A has a paralog, RPS24B, that arose from the whole genome duplication"	0	9.036	20	2	2	2	135	15.3	10.51	6.41	2	metabolic process	ribosome	structural molecule activity	Pf01282		YIL069C; YER074W; WN66_03191; WN66_01828	IX; V
High	Master Protein	YPR110C	RPC40 SGDID:S000006314, Chr XVI from 746835-745828, Genome Release 64-2-1, reverse complement, Verified ORF, "RNA polymerase subunit AC40; common to RNA polymerase I and III"	0	7.891	9	2	2	2	335	37.7	5.52	5.9	2	metabolic process		catalytic activity;DNA binding;protein binding	Pf01000, Pf01193		YPR110C; WN66_06664	XVI
High	Master Protein	YER094C	PUP3 SGDID:S000000896, Chr V from 349346-348729, Genome Release 64-2-1, reverse complement, Verified ORF, "Beta 3 subunit of the 20S proteasome; involved in ubiquitin-dependent catabolism; human homolog is subunit C10"	0	7.648	17	2	2	2	205	22.6	5.15	5.52	2	metabolic process		catalytic activity	Pf00227		YER094C; WN66_01861	V
High	Master Protein	YCR028C-A	RIM1 SGDID:S000007222, Chr III from 173115-172950,173440-173199, Genome Release 64-2-1, reverse complement, Verified ORF, "ssDNA-binding protein essential for mitochondrial genome maintenance; involved in mitochondrial DNA replication"	0	7.49	17	2	2	2	135	15.4	8.34	8.22	2	metabolic process		DNA binding	Pf00436		YCR028C-A; CAA42321; WN66_00697	III
High	Master Protein	YCR002C	CDC10 SGDID:S000000595, Chr III from 118348-117380, Genome Release 64-2-1, reverse complement, Verified ORF, "Component of the septin ring, required for cytokinesis; septins are GTP-binding proteins that assemble into rod-like hetero-oligomers that can associate to form filaments; septin rings at the mother-bud neck act as scaffolds for recruiting cell division factors and as barriers to prevent …	0	6.47	13	2	2	2	322	37	5.72	6.75	2	cell division;cell organization and biogenesis	cytoskeleton;membrane	catalytic activity;nucleotide binding;protein binding;structural molecule activity	Pf00009, Pf00735, Pf01926, Pf03193, Pf04548	850358	YCR002C	III	CDC10
High	Master Protein	YGL031C	RPL24A SGDID:S000002999, Chr VII from 437934-437467, Genome Release 64-2-1, reverse complement, Verified ORF, "Ribosomal 60S subunit protein L24A; not essential for translation but may be required for normal translation rate; homologous to mammalian ribosomal protein L24, no bacterial homolog; RPL24A has a paralog, RPL24B, that arose from the whole genome duplication"	0	6.422	9	1	2	1	155	17.6	11.28	4.85	1				Pf01246		YGL031C; WN66_02373	VII
High	Master Protein	YFL013C	IES1 SGDID:S000001881, Chr VI from 109930-107852, Genome Release 64-2-1, reverse complement, Verified ORF, "Subunit of the INO80 chromatin remodeling complex; relocalizes to the cytosol in response to hypoxia"	0	6.319	5	2	2	2	692	78.7	5.15	4.57	2						YFL013C; BAA09225	VI
High	Master Protein	YLR222C	UTP13 SGDID:S000004212, Chr XII from 581771-579318, Genome Release 64-2-1, reverse complement, Verified ORF, "Nucleolar protein; component of the small subunit (SSU) processome containing the U3 snoRNA that is involved in processing of pre-18S rRNA"	0.004	5.433	4	2	2	2	817	91	5.43	5.3	2	metabolic process		protein binding	Pf00400, Pf08625		YLR222C; WN66_04398	XII
High	Master Protein	YLR196W	PWP1 SGDID:S000004186, Chr XII from 543968-545698, Genome Release 64-2-1, Verified ORF, "Protein with WD-40 repeats involved in rRNA processing; associates with trans-acting ribosome biogenesis factors; similar to beta-transducin superfamily"	0.004	5.286	9	2	2	2	576	63.8	4.61	5	2	metabolic process	cytoplasm;nucleus	protein binding	Pf00400	850893	YLR196W	XII	PWP1
High	Master Protein	YNL059C	ARP5 SGDID:S000005004, Chr XIV from 514935-512668, Genome Release 64-2-1, reverse complement, Verified ORF, "Nuclear actin-related protein involved in chromatin remodeling; component of chromatin-remodeling enzyme complexes; promotes nucleosome shifts in the 3 prime direction"	0.004	5.211	2	1	2	1	755	87.5	5.47	6.5	1				Pf00022, Pf04147		YNL059C	XIV
High	Master Protein	YGL123W	RPS2 SGDID:S000003091, Chr VII from 277617-278381, Genome Release 64-2-1, Verified ORF, "Protein component of the small (40S) subunit; essential for control of translational accuracy; phosphorylation by C-terminal domain kinase I (CTDK-I) enhances translational accuracy; methylated on one or more arginine residues by Hmt1p; homologous to mammalian ribosomal protein S2 and bacterial S5"	0.004	5.112	15	2	2	2	254	27.4	10.43	6.32	2	metabolic process	ribosome	RNA binding;structural molecule activity	Pf00333, Pf03719		YGL123W; WN66_02270	VII
High	Master Protein	YMR230W	RPS10B SGDID:S000004843, Chr XIII from 732414-732465,732876-733141, Genome Release 64-2-1, Verified ORF, "Protein component of the small (40S) ribosomal subunit; homologous to mammalian ribosomal protein S10, no bacterial homolog; RPS10B has a paralog, RPS10A, that arose from the whole genome duplication"	0.004	4.698	17	1	2	1	105	12.7	9.07	6.21	1				Pf03501		YMR230W; WN66_05081	XIII
High	Master Protein	YAL003W	EFB1 SGDID:S000000003, Chr I from 142174-142253,142620-143160, Genome Release 64-2-1, Verified ORF, "Translation elongation factor 1 beta; stimulates nucleotide exchange to regenerate EF-1 alpha-GTP for the next elongation cycle; part of the EF-1 complex, which facilitates binding of aminoacyl-tRNA to the ribosomal A site"	0.004	4.477	12	1	2	1	206	22.6	4.45	6.1	1	metabolic process;regulation of biological process		protein binding;RNA binding	Pf00043, Pf00736	851260	YAL003W	I	EFB1
High	Master Protein	YER078C	ICP55 SGDID:S000000880, Chr V from 318342-316807, Genome Release 64-2-1, reverse complement, Verified ORF, "Mitochondrial aminopeptidase; cleaves the N termini of at least 38 imported proteins after cleavage by the mitochondrial processing peptidase (MPP), thereby increasing their stability; member of the aminopeptidase P family"	0.004	4.385	5	1	2	1	511	58	6.55	5.41	1			catalytic activity;metal ion binding	Pf00557, Pf05195		YER078C; WN66_01835	V
High	Master Protein	YOR198C	BFR1 SGDID:S000005724, Chr XV from 720065-718653, Genome Release 64-2-1, reverse complement, Verified ORF, "Component of mRNP complexes associated with polyribosomes; involved in localization of mRNAs to P bodies; implicated in secretion and nuclear segregation; multicopy suppressor of BFA (Brefeldin A) sensitivity"	0.004	4.305	4	1	2	1	470	54.6	9.19	6.13	1	regulation of biological process			Pf10186		YOR198C; WN66_06038	XV
High	Master Protein	sp	CAS1_BOVIN	0.004	4.278	10	2	2	2	214	24.5	5.02	4.03	2
High	Master Protein	YIL126W	STH1 SGDID:S000001388, Chr IX from 117992-122071, Genome Release 64-2-1, Verified ORF, "ATPase component of the RSC chromatin remodeling complex; required for expression of early meiotic genes; promotes base excision repair in chromatin; essential helicase-related protein homologous to Snf2p"	0.004	4.211	1	1	2	1	1359	156.6	6.71	3.95	1	cell organization and biogenesis;metabolic process		nucleotide binding;protein binding	Pf00176, Pf00270, Pf00271, Pf00439, Pf07529, Pf11496, Pf14619		YIL126W	IX
High	Master Protein	YML028W	TSA1 SGDID:S000004490, Chr XIII from 220138-220728, Genome Release 64-2-1, Verified ORF, "Thioredoxin peroxidase; acts as both ribosome-associated and free cytoplasmic antioxidant; self-associates to form high-molecular weight chaperone complex under oxidative stress; chaperone activity essential for growth in zinc deficiency; required for telomere length maintenance; protein abundance increases,…	0.004	4.164	17	2	2	2	196	21.6	5.14	5.37	2	cellular homeostasis;metabolic process;regulation of biological process		antioxidant activity;catalytic activity	Pf00578, Pf08534, Pf10417		YML028W; WN66_04785	XIII
High	Master Protein	YEL034W	HYP2 SGDID:S000000760, Chr V from 85676-86149, Genome Release 64-2-1, Verified ORF, "Translation elongation factor eIF-5A; required for translation of proteins containing polyproline stretches, including Bni1p, and this leads to a requirement for mating projection formation; structural homolog of bacterial EF-P; undergoes an essential hypusination modification; HYP2 has a paralog, ANB1, that aros…	0.004	4.018	8	1	2	1	157	17.1	4.96	2.2	1	metabolic process;regulation of biological process		RNA binding	Pf01287		YEL034W; WN66_01686	V
High	Master Protein	sp	CASK_BOVIN	0.003	3.465	5	1	2	1	190	21.3	6.77	1.72	1
High	Master Protein	YGR032W	GSC2 SGDID:S000003264, Chr VII from 548264-553951, Genome Release 64-2-1, Verified ORF, "Catalytic subunit of 1,3-beta-glucan synthase; involved in formation of the inner layer of the spore wall; activity positively regulated by Rho1p and negatively by Smk1p; GSC2 has a paralog, FKS1, that arose from the whole genome duplication"	0.003	3.125	2	2	2	2	1895	216.9	7.02	4.12	2	metabolic process	membrane	catalytic activity	Pf02364, Pf14288		YGR032W	VII
High	Master Protein	YKR008W	RSC4 SGDID:S000001716, Chr XI from 452201-454078, Genome Release 64-2-1, Verified ORF, "Component of the RSC chromatin remodeling complex; found in close proximity to nucleosomal DNA; displaced from the surface of nucleosomal DNA after chromatin remodeling; acetylated (K25) by Gcn5p, altering replication stress tolerance; contains tandem bromodomains that recognize histone H3 acetylated on K14 (H…	0.003	3.057	5	2	2	2	625	72.2	5.27	3.78	2			protein binding	Pf00439		YKR008W	XI
High	Master Protein	YGR159C	NSR1 SGDID:S000003391, Chr VII from 807656-806412, Genome Release 64-2-1, reverse complement, Verified ORF, "Nucleolar protein that binds nuclear localization sequences; required for pre-rRNA processing and ribosome biogenesis"	0.003	3.037	3	1	2	1	414	44.5	4.93	4.95	1				Pf00076, Pf13893, Pf14259		YGR159C	VII
High	Master Protein	YFR037C	RSC8 SGDID:S000001933, Chr VI from 229186-227513, Genome Release 64-2-1, reverse complement, Verified ORF, "Component of the RSC chromatin remodeling complex; essential for viability and mitotic growth; homolog of SWI/SNF subunit Swi3p, but unlike Swi3p, does not activate transcription of reporters"	0.003	2.914	2	1	2	1	557	63.1	5.38	3.73	1			DNA binding;metal ion binding;protein binding	Pf00249, Pf00569, Pf04433		YFR037C; BAA09276	VI
High	Master Protein	YHR064C	SSZ1 SGDID:S000001106, Chr VIII from 227141-225525, Genome Release 64-2-1, reverse complement, Verified ORF, "Hsp70 protein that interacts with Zuo1p (a DnaJ homolog); interacts with Zuo1p to form a ribosome-associated complex that binds the ribosome via the Zuo1p subunit; also involved in pleiotropic drug resistance via sequential activation of PDR1 and PDR5; binds ATP"	0.003	2.814	9	2	2	2	538	58.2	5.05	5.48	2	cell organization and biogenesis;metabolic process;regulation of biological process	cytoplasm	nucleotide binding;protein binding	Pf00012, Pf06723	856461	YHR064C	VIII	SSZ1
High	Master Protein	YKL009W	MRT4 SGDID:S000001492, Chr XI from 426242-426952, Genome Release 64-2-1, Verified ORF, "Protein involved in mRNA turnover and ribosome assembly; required at post-transcriptional step for efficient retrotransposition; localizes to the nucleolus"	0.003	2.575	6	1	2	1	236	27	8.56	1.71	1	cell organization and biogenesis			Pf00466		YKL009W	XI
High	Master Protein	YCL009C	ILV6 SGDID:S000000515, Chr III from 105548-104619, Genome Release 64-2-1, reverse complement, Verified ORF, "Regulatory subunit of acetolactate synthase; acetolactate synthase catalyzes the first step of branched-chain amino acid biosynthesis; enhances activity of the Ilv2p catalytic subunit, localizes to mitochondria"	0.003	2.475	5	1	2	1	309	34	6.52	3.79	1	metabolic process;regulation of biological process	mitochondrion	catalytic activity;enzyme regulator activity	Pf01842, Pf10369, Pf13710	850348	YCL009C	III	ILV6
High	Master Protein	YCL059C	KRR1 SGDID:S000000564, Chr III from 23379-22429, Genome Release 64-2-1, reverse complement, Verified ORF, "Nucleolar protein required for rRNA synthesis and ribosomal assembly; required for the synthesis of 18S rRNA and for the assembly of 40S ribosomal subunit; essential gene"	0.003	2.304	13	2	2	2	316	37.1	9.39	6.84	2	metabolic process	nucleus	protein binding;RNA binding		850298	YCL059C	III	KRR1
High	Master Protein	YML016C	PPZ1 SGDID:S000004478, Chr XIII from 241536-239458, Genome Release 64-2-1, reverse complement, Verified ORF, "Serine/threonine protein phosphatase Z, isoform of Ppz2p; involved in regulation of potassium transport, which affects osmotic stability, cell cycle progression, and halotolerance"	0.003	2.243	2	1	2	1	692	77.4	8.28	4.76	1			catalytic activity	Pf00149		YML016C	XIII
High	Master Protein	YDL015C	TSC13 SGDID:S000002173, Chr IV from 426934-426002, Genome Release 64-2-1, reverse complement, Verified ORF, "Enoyl reductase; catalyzes the last step in each cycle of very long chain fatty acid elongation; localizes to the ER, highly enriched in a structure marking nuclear-vacuolar junctions; coimmunoprecipitates with elongases Fen1p and Sur4p; protein increases in abundance and relative distribu…	0.005	1.926	5	1	2	1	310	36.7	9.54	4.59	1	metabolic process	cytoplasm;endoplasmic reticulum;membrane;mitochondrion	catalytic activity;protein binding	Pf02544	851547	YDL015C	IV	TSC13
Medium	Master Protein	YJR064W	CCT5 SGDID:S000003825, Chr X from 555914-557602, Genome Release 64-2-1, Verified ORF, "Subunit of the cytosolic chaperonin Cct ring complex; related to Tcp1p, required for the assembly of actin and tubulins in vivo"	0.013	1.785	5	1	2	1	562	61.9	5.53	4.55	1	metabolic process		nucleotide binding;protein binding	Pf00118		YJR064W; WN66_03644	X
Medium	Master Protein	YLR453C	RIF2 SGDID:S000004445, Chr XII from 1042986-1041799, Genome Release 64-2-1, reverse complement, Verified ORF, "Protein that binds to the Rap1p C-terminus; acts synergistically with Rif1p to help control telomere length and establish telomeric silencing; deletion results in telomere elongation; RIF2 has a paralog, ORC4, that arose from the whole genome duplication"	0.013	1.769	3	1	2	1	395	45.6	9.14	2.06	1						YLR453C	XII
Medium	Master Protein	YGR085C	RPL11B SGDID:S000003317, Chr VII from 648907-648383, Genome Release 64-2-1, reverse complement, Verified ORF, "Ribosomal 60S subunit protein L11B; expressed at half the level of Rpl11Ap; involved in ribosomal assembly; depletion causes degradation of 60S proteins and RNA; homologous to mammalian ribosomal protein L11 and bacterial L5; RPL11B has a paralog, RPL11A, that arose from the whole genome…	0.016	1.768	8	1	2	1	174	19.7	9.92	4.29	1	metabolic process	ribosome	structural molecule activity	Pf00281, Pf00673		YGR085C; WN66_02499	VII
Medium	Master Protein	YMR287C	DSS1 SGDID:S000004900, Chr XIII from 845345-842436, Genome Release 64-2-1, reverse complement, Verified ORF, "3'-5' exoribonuclease; component of the mitochondrial degradosome along with the ATP-dependent RNA helicase Suv3p; the degradosome associates with the ribosome and mediates turnover of aberrant or unprocessed RNAs"	0.021	1.564	1	1	2	1	969	110.8	9.01	4.03	1				Pf00773		YMR287C	XIII
Medium	Master Protein	YOL077C	BRX1 SGDID:S000005437, Chr XV from 186723-185848, Genome Release 64-2-1, reverse complement, Verified ORF, "Nucleolar protein; constituent of 66S pre-ribosomal particles; depletion leads to defects in rRNA processing and a block in the assembly of large ribosomal subunits; possesses a sigma(70)-like RNA-binding motif"	0.023	1.412	5	1	2	1	291	33.5	9.29	4.39	1				Pf04427		YOL077C	XV
Medium	Master Protein	YER056C-A	RPL34A SGDID:S000002135, Chr V from 269751-269423,270185-270149, Genome Release 64-2-1, reverse complement, Verified ORF, "Ribosomal 60S subunit protein L34A; homologous to mammalian ribosomal protein L34, no bacterial homolog; RPL34A has a paralog, RPL34B, that arose from the whole genome duplication"	0.023	1.356	7	1	2	1	121	13.6	10.83	1.71	1	metabolic process	ribosome	structural molecule activity	Pf01199		YER056C-A; WN66_01805	V
High	Master Protein	YGL070C	RPB9 SGDID:S000003038, Chr VII from 374827-374459, Genome Release 64-2-1, reverse complement, Verified ORF, "RNA polymerase II subunit B12.6; contacts DNA; mutations affect transcription start site selection and fidelity of transcription"	0	6.488	20	1	1	1	122	14.3	7.61	3.78	1	metabolic process		metal ion binding	Pf01096, Pf02150		YGL070C; WN66_02331	VII
High	Master Protein	YJL074C	SMC3 SGDID:S000003610, Chr X from 302849-299157, Genome Release 64-2-1, reverse complement, Verified ORF, "Subunit of the multiprotein cohesin complex; required for sister chromatid cohesion in mitotic cells; also required, with Rec8p, for cohesion and recombination during meiosis; phylogenetically conserved SMC chromosomal ATPase family member"	0	6.096	1	1	1	1	1230	141.3	5.81	3.63	1	cell organization and biogenesis;metabolic process;regulation of biological process;response to stimulus	chromosome	nucleotide binding;protein binding	Pf02463, Pf06470, Pf07888, Pf10186, Pf12128, Pf13304, Pf13476, Pf13555		YJL074C	X
High	Master Protein	YFR036W	CDC26 SGDID:S000001932, Chr VI from 226963-227337, Genome Release 64-2-1, Verified ORF, "Subunit of the Anaphase-Promoting Complex/Cyclosome (APC/C); which is a ubiquitin-protein ligase required for degradation of anaphase inhibitors, including mitotic cyclins, during the metaphase/anaphase transition; relocalizes to the cytosol in response to hypoxia"	0.004	5.827	19	1	1	1	124	14.1	4.7	4.92	1	metabolic process;regulation of biological process			Pf10471		YFR036W; BAA09275; WN66_02100	VI
High	Master Protein	YDR112W	IRC2 SGDID:S000002519, Chr IV from 679544-679852, Genome Release 64-2-1, Dubious ORF, "Dubious open reading frame; unlikely to encode a functional protein, based on available experimental and comparative sequence data; partially overlaps ALT2/YDR111C; null mutant displays increased levels of spontaneous Rad52p foci"	0.004	5.31	45	1	1	1	102	11.2	9.07	0	1						YDR112W; WN66_01178	IV
High	Master Protein	YOR224C	RPB8 SGDID:S000005750, Chr XV from 761265-760825, Genome Release 64-2-1, reverse complement, Verified ORF, "RNA polymerase subunit ABC14.5; common to RNA polymerases I, II, and III"	0.004	5.307	13	1	1	1	146	16.5	4.7	4.34	1	metabolic process	nucleus	catalytic activity;DNA binding;protein binding	Pf03870	854399	YOR224C	XV	RPB8
High	Master Protein	YLR175W	CBF5 SGDID:S000004165, Chr XII from 506134-507585, Genome Release 64-2-1, Verified ORF, "Pseudouridine synthase catalytic subunit of box H/ACA snoRNPs; acts on large and small rRNAs, on snRNA U2, and on some mRNAs; mutations in human ortholog dyskerin cause the disorder dyskeratosis congenita; small nucleolar ribonucleoprotein particles are also known as snoRNPs"	0.004	5.006	6	1	1	1	483	54.7	8.9	4.36	1	metabolic process		catalytic activity;RNA binding	Pf01472, Pf01509, Pf08068		YLR175W	XII
High	Master Protein	YLR212C	TUB4 SGDID:S000004202, Chr XII from 566281-564860, Genome Release 64-2-1, reverse complement, Verified ORF, "Gamma-tubulin; involved in nucleating microtubules from both the cytoplasmic and nuclear faces of the spindle pole body; protein abundance increases in response to DNA replication stress"	0.004	4.922	4	1	1	1	473	52.6	4.74	2.84	1	cell organization and biogenesis		catalytic activity;nucleotide binding	Pf00091, Pf03953, Pf10644		YLR212C	XII
[truncated: 113 more rows]
